# Supplementary material for: Transcriptome-wide analysis of the Trypanosoma cruzi proliferative cycle identifies the periodically expressed mRNAs and their multiple levels of control
Source: PLoS One. 2017 Nov 28;12(11):e0188441. doi: 10.1371/journal.pone.0188441 (PMC5705152; doi:10.1371/journal.pone.0188441)
Supplement: S1 Table — (XLSX) [file pone.0188441.s006.xlsx]

## Sheet: seq and mapping stats
Supplementary Table 1
	G1			S			G2/M
	# reads	% of Total	% of mapped	# reads	% of Total	% of mapped	# reads	% of Total	% of mapped
Total Reads	44452981			44514247			44509671
Total Mapped (CL-Brener Esmeraldo)	32152658	0.723296		32066826	0.720372		32141756	0.72213
Mapped on transcripts (CDS + Non-coding)
Uniquely mapping (*)	8894823	0.200095	0.276643	8775527	0.19714	0.273664	8950637	0.201094	0.278474
Multi-Match	7492696	0.168553	0.233035	7900278	0.177478	0.246369	7486819	0.168207	0.232931
Mapped on intergenic + UTRs	15765139	0.354648	0.490321	15391021	0.345755	0.479967	15704300	0.352829	0.488595
		% of uniquely mapped (*)			% of uniquely mapped (*)			% of uniquely mapped (*)
// Mapped on mRNAs	8811267	0.990606		8678295	0.98892		8861014	0.989987
// Mapped on ncRNAs	83556	0.00939378		97232	0.0110799		89623	0.010013
