# Supplementary material for: Transcriptome-wide analysis of the Trypanosoma cruzi proliferative cycle identifies the periodically expressed mRNAs and their multiple levels of control
Source: PLoS One. 2017 Nov 28;12(11):e0188441. doi: 10.1371/journal.pone.0188441 (PMC5705152; doi:10.1371/journal.pone.0188441)
Supplement: S2 Table — (XLSX) [file pone.0188441.s007.xlsx]

## Sheet: Primers data
Supplementary Table 2
#	Name	Forward Primer Sequence	Reverse Primer Sequence	Peaking at	Description
1	TcCLB.509153.90	ATCCCATGGAATGTGCCCG	GGAATTTGGGCGGAATGCTG	S	dihydrofolate reductase-thymidylate synthase
2	TcCLB.508277.150	ATTGTTGAGGGCTCCGACAG	AATTCCCATGGCCTCCCCCT	S	PCNA, proliferative cell nuclear antigen
3	TcCLB.503831.40	CCTTCTTTTGGAATGGACGA	TTTGGTCGGAAGAAGACACC	S	mitochondrial DNA primase
4	TcCLB.507709.120	TGCGGAAGAGGTCAATGCTG	CTTCCACATTCATCGCTCTA	S	hypothetical protein, conserved
5	TcCLB.511133.20	GGCTCCCTGCAGAGTTTTGA	CCACGTAATTCGGGTCCAGT	S	thymidine kinase
6	TcCLB.508321.21	CATGCTCCTGAAGGATGTGA	TGCTGCTCTTGTGCTTCTTC	S	histone H2A
7	TcCLB.503955.20	AAGTACATGGGCATGGGTCG	CACCGATCGGGCCTCAATAA	S	mitochondrial DNA polymerase beta
8	TcCLB.506937.10	GTGTGTGTTGTGGGCAATCC	TGATTTTCCCGTTCGAGGCA	G1	cytosolic malate dehydrogenase
9	TcCLB.506775.90	CCGGAGCAGCTGAGTATGTC	AACAGGCAGTCTGCGATCAA	G2	PIF1, helicase-like protein, DNA repair
10	TcCLB.507639.20	AGTTCCTATGACCAAGCGCC	ATATTCGGGCACTCACGAGC	G2	UMSBP, minicircle binding protein
11	TcCLB.508041.10	TCCTGTACACGCACCTTGTC	CTTTCCGCGAATCATGCTGG	G1	Skp1, S-phase kinase(CDK2)-associated protein
12	TcCLB.511253.10	CGGTTGTTGCGTCTTGTGAGA	CTCACCTCGAAGCACTGACA	G1	kinesin-like protein
13	TcCLB.506221.110	GCAGGTGATGCGCATAATGG	TCTTCCCAGACTTTAGTGGC	G2	chromosomal passenger protein
14	TcCLB.511577.60	AAGAACAAACGGCTTCAGCG	ATAGTCGACCATTCGCACCC	G2	DNA excision/repair protein SNF2
15	TcCLB.506677.20	TTGCAGAATTGGCTCGAGGT	TCGCGGTAGTCAGGAAGAGA	G2	cell division related protein kinase 2
16	TcCLB.506513.160	GGTTGAGTACGAGCCACACA	GACCCGCGCATAATACTCCA	G2	protein kinase,polo-like protein kinase
17	TcCLB.507089.260	TACGAGGAAATTTGGCCCCC	CCGTCAAACGGAAGGACAGA	G2	cyclin 6, CYC2-like cyclin
18	TcCLB.506503.80	ATCGATTCCCACAGCTGGTC	TATTTCCCATGGCGGTGAGCA	G2	kinesin
19	TcCLB.506563.10	TACAGTGTCCACTATGCCGC	TGATTGGTTAAAGACGCAAGC	G2	pumilio/PUF RNA binding protein 9
20	TcCLB.511051.80	GTTTTTAGCGGCTTGTGGGTT	ATTCTGGCCCCACGGAGAT	G2	DNA/RNA endonuclease
21	TcCLB.511215.70	TGAGAATGCATTGGCTGGGT	CCAAGGGAACTGACTGGACC	G2	kinesin

## Sheet: PCA input data
Supplementary Table 2
	RT-qPCR gene expression data									RNA-Seq expression data
#Gene	G1 rep 1	G1 rep 2	G1 rep 3	S rep 1	S rep 2	S rep 3	G2/M rep 1	G2/M rep 2	G2/M rep 3	G1 pool	S pool	G2/M pool
1	0.299721	0.518286	0.181993	0.255251	0.571535	0.173214	0.29869	0.519509	0.181801	0.306098	0.537562	0.15634
2	0.3314	0.455175	0.213424	0.34425	0.470009	0.185741	0.29347	0.522206	0.184324	0.329568	0.511275	0.159157
3	0.301692	0.482592	0.215716	0.300319	0.495243	0.204438	0.271448	0.565166	0.163386	0.324875	0.507538	0.167587
4	0.28603	0.516875	0.197095	0.24617	0.559816	0.194015	0.23917	0.570933	0.189897	0.305274	0.514256	0.18047
5	0.319563	0.437795	0.242642	0.296196	0.479406	0.224398	0.348228	0.441348	0.210424	0.324901	0.487276	0.187824
6	0.138666	0.520124	0.341211	0.125172	0.586029	0.288799	0.1315	0.641511	0.226989	0.170334	0.57723	0.252435
7	0.235473	0.470299	0.294228	0.29092	0.395849	0.313232	0.253825	0.471988	0.274187	0.300645	0.478507	0.220848
8	0.467184	0.275402	0.257414	0.513573	0.268819	0.217608	0.482539	0.297055	0.220406	0.523676	0.270719	0.205605
9	0.113289	0.475499	0.411212	0.122032	0.480079	0.39789	0.152578	0.436998	0.410423	0.145702	0.460154	0.394144
10	0.162358	0.450469	0.387172	0.178796	0.35948	0.461724	0.166149	0.462607	0.371244	0.189733	0.433874	0.376393
11	0.477388	0.228984	0.293628	0.491992	0.244487	0.263522	0.514829	0.232868	0.252303	0.512299	0.252968	0.234733
12	0.512627	0.277823	0.20955	0.420933	0.301953	0.277114	0.471817	0.270875	0.257308	0.499684	0.239861	0.260455
13	0.313354	0.36356	0.323086	0.194997	0.326131	0.478872	0.282851	0.414125	0.303025	0.235482	0.32532	0.439199
14	0.121849	0.264433	0.613718	0.131473	0.390937	0.47759	0.151075	0.30001	0.548915	0.200585	0.328078	0.471337
15	0.279057	0.316043	0.404899	0.20873	0.295937	0.495334	0.247526	0.317178	0.435296	0.215274	0.316363	0.468363
16	0.183441	0.300797	0.515762	0.215636	0.278558	0.505806	0.222096	0.297176	0.480728	0.205343	0.319247	0.47541
17	0.228417	0.308658	0.462926	0.181161	0.310766	0.508073	0.260492	0.331371	0.408137	0.214981	0.307313	0.477706
18	0.166209	0.272272	0.56152	0.173378	0.27682	0.549801	0.208298	0.310796	0.480906	0.17918	0.307735	0.513085
19	0.145518	0.24828	0.606202	0.168495	0.289424	0.542081	0.150305	0.315219	0.534476	0.172994	0.30261	0.524395
20	0.216509	0.315061	0.46843	0.27156	0.334932	0.393508	0.219141	0.372739	0.40812	0.25506	0.271027	0.473913
21	0.138408	0.213359	0.648233	0.175542	0.253723	0.570735	0.187755	0.221198	0.591047	0.163377	0.19007	0.646553
