# Supplementary material for: Transcriptome-wide analysis of the Trypanosoma cruzi proliferative cycle identifies the periodically expressed mRNAs and their multiple levels of control
Source: PLoS One. 2017 Nov 28;12(11):e0188441. doi: 10.1371/journal.pone.0188441 (PMC5705152; doi:10.1371/journal.pone.0188441)
Supplement: S3 Table — (XLSX) [file pone.0188441.s008.xlsx]

## Sheet: crossed correlations
Supplementary Table 3
	G1 rep 1	G1 rep 2	G1 rep 3	G1 RNA-seq	S rep 1	S rep 2	S rep 3	S RNA-seq	G2/M rep 1	G2/M rep 2	G2/M rep 3	G2/M RNA-seq
G1 rep 1		0.916639	0.965275	0.950501	-0.110528	-0.148455	-0.145635	-0.162171	-0.707253	-0.615323	-0.647132	-0.596416
G1 rep 2			0.935281	0.971421	-0.173816	-0.219913	-0.202198	-0.196672	-0.596747	-0.624936	-0.573245	-0.585833
G1 rep 3				0.951945	-0.235798	-0.265753	-0.297468	-0.270382	-0.590864	-0.536361	-0.541317	-0.514593
G1 RNA-seq					-0.115093	-0.119702	-0.147899	-0.139414	-0.665145	-0.682205	-0.634436	-0.651377
S rep 1						0.908229	0.953578	0.958226	-0.624458	-0.587641	-0.650397	-0.646969
S rep 2							0.908293	0.929611	-0.529448	-0.624133	-0.586431	-0.621545
S rep 3								0.945052	-0.56385	-0.564962	-0.641732	-0.611997
S RNA-seq									-0.554195	-0.586449	-0.61509	-0.660533
G2/M rep 1										0.901644	0.971212	0.928967
G2/M rep 2											0.928409	0.966607
G2/M rep 3												0.952339
G2/M RNA-seq
