# Supplementary material for: Transcriptome-wide analysis of the Trypanosoma cruzi proliferative cycle identifies the periodically expressed mRNAs and their multiple levels of control
Source: PLoS One. 2017 Nov 28;12(11):e0188441. doi: 10.1371/journal.pone.0188441 (PMC5705152; doi:10.1371/journal.pone.0188441)
Supplement: S4 Table — (XLSX) [file pone.0188441.s009.xlsx]

## Sheet: All genes
Supplementary Table 4
gene ID (tritrypdb 4.2)	G1 nCounts	S nCounts	G2/M nCounts	Average nCounts	Amplitude	description
Tc00.1047053409101.9	0	0	0	0	#DIV/0!	hypothetical protein, conserved
Tc00.1047053418405.10	0	0	0	0	#DIV/0!	mucin-associated surface protein (MASP), putative
Tc00.1047053421173.14	0	0	0	0	#DIV/0!	trans-sialidase, putative
Tc00.1047053422507.10	0	0	0	0	#DIV/0!	glycine dehydrogenase [decarboxylating], putative
Tc00.1047053424795.10	0	0	0	0	#DIV/0!	hypothetical protein, conserved
Tc00.1047053430281.20	0	0	0	0	#DIV/0!	hypothetical protein
Tc00.1047053430539.10	0	0	0	0	#DIV/0!	hypothetical protein, conserved
Tc00.1047053430895.4	0	0	0	0	#DIV/0!	hypothetical protein, conserved
Tc00.1047053432621.9	0	0	0	0	#DIV/0!	dispersed gene family protein 1 (DGF-1), putative
Tc00.1047053439307.9	0	0	0	0	#DIV/0!	hypothetical protein, conserved
Tc00.1047053439653.10	0	0	0	0	#DIV/0!	NADH-dependent fumarate reductase, putative
Tc00.1047053447705.19	0	0	0	0	#DIV/0!	trafficking protein particle complex subunit 3, putative
Tc00.1047053447705.9	0	0	0	0	#DIV/0!	hypothetical protein, conserved
Tc00.1047053454787.10	0	0	0	0	#DIV/0!	mucin TcMUC, putative
Tc00.1047053454787.20	0	0	0	0	#DIV/0!	elongation factor 1-gamma (EF-1-gamma, pseudogene), putative
Tc00.1047053460061.10	0	0	0	0	#DIV/0!	hypothetical protein
Tc00.1047053461165.16	0	0	0	0	#DIV/0!	glyceraldehyde 3-phosphate dehydrogenase, cytosolic, putative
Tc00.1047053483623.10	0	0	0	0	#DIV/0!	hypothetical protein, conserved
Tc00.1047053503401.11	0	0	0	0	#DIV/0!	retrotransposon hot spot (RHS) protein, putative
Tc00.1047053503453.4	0	0	0	0	#DIV/0!	hypothetical protein, conserved
Tc00.1047053503665.10	0	0	0	0	#DIV/0!	trans-sialidase (pseudogene), putative
Tc00.1047053503717.90	0	0	0	0	#DIV/0!	surface protease GP63, putative
Tc00.1047053503761.50	0	0	0	0	#DIV/0!	hypothetical protein
Tc00.1047053503859.60	0	0	0	0	#DIV/0!	hypothetical protein, conserved (pseudogene)
Tc00.1047053503893.10	0	0	0	0	#DIV/0!	copper-transporting ATPase-like protein, putative
Tc00.1047053503977.79	0	0	0	0	#DIV/0!	elongation factor 1-gamma (EF-1-gamma), putative
Tc00.1047053504039.110	0	0	0	0	#DIV/0!	hypothetical protein
Tc00.1047053504039.70	0	0	0	0	#DIV/0!	hypothetical protein
Tc00.1047053504225.20	0	0	0	0	#DIV/0!	hypothetical protein, conserved (pseudogene)
Tc00.1047053504239.115	0	0	0	0	#DIV/0!	hypothetical protein, conserved (pseudogene)
Tc00.1047053504239.340	0	0	0	0	#DIV/0!	mucin TcMUCII, putative
Tc00.1047053504423.40	0	0	0	0	#DIV/0!	mitotubule-associated protein Gb4, putative
Tc00.1047053504765.20	0	0	0	0	#DIV/0!	hypothetical protein, conserved
Tc00.1047053504769.5	0	0	0	0	#DIV/0!	hypothetical protein
Tc00.1047053504881.10	0	0	0	0	#DIV/0!	hypothetical protein, conserved
Tc00.1047053504881.14	0	0	0	0	#DIV/0!	hypothetical protein, conserved
Tc00.1047053504929.15	0	0	0	0	#DIV/0!	casein kinase, delta isoform, putative
Tc00.1047053504935.10	0	0	0	0	#DIV/0!	eukaryotic translation initiation factor 4e, putative
Tc00.1047053505025.110	0	0	0	0	#DIV/0!	surface protease GP63 (pseudogene), putative
Tc00.1047053505025.141	0	0	0	0	#DIV/0!	hypothetical protein
Tc00.1047053505025.20	0	0	0	0	#DIV/0!	surface protease GP63 (pseudogene), putative
Tc00.1047053505843.49	0	0	0	0	#DIV/0!	2Fe-2S iron-sulfur cluster binding domain containing protein, putative
Tc00.1047053505931.10	0	0	0	0	#DIV/0!	surface protease GP63, putative
Tc00.1047053505941.10	0	0	0	0	#DIV/0!	surface protease GP63, putative
Tc00.1047053505983.9	0	0	0	0	#DIV/0!	tryparedoxin peroxidase, putative
Tc00.1047053506113.86	0	0	0	0	#DIV/0!	N-acetyltransferase complex ARD1 subunit (pseudogene), putative
Tc00.1047053506183.109	0	0	0	0	#DIV/0!	dispersed gene family protein 1 (DGF-1, pseudogene), putative
Tc00.1047053506289.250	0	0	0	0	#DIV/0!	surface protease GP63 (pseudogene), putative
Tc00.1047053506345.120	0	0	0	0	#DIV/0!	mannosyl-oligosaccharide 1,2-alpha-mannosidase IB, putative
Tc00.1047053506375.10	0	0	0	0	#DIV/0!	tryptophanyl-tRNA synthetase, putative
Tc00.1047053506409.240	0	0	0	0	#DIV/0!	glyceraldehyde 3-phosphate dehydrogenase, C-terminal domain, putative
Tc00.1047053506409.70	0	0	0	0	#DIV/0!	hypothetical protein
Tc00.1047053506499.120	0	0	0	0	#DIV/0!	hypothetical protein
Tc00.1047053506499.60	0	0	0	0	#DIV/0!	hypothetical protein
Tc00.1047053506501.10	0	0	0	0	#DIV/0!	mucin-associated surface protein (MASP), putative
Tc00.1047053506501.370	0	0	0	0	#DIV/0!	hypothetical protein
Tc00.1047053508321.11	0	0	0	0	#DIV/0!	histone H2A, putative
Tc00.1047053506529.546	0	0	0	0	#DIV/0!	hypothetical protein
Tc00.1047053506533.106	0	0	0	0	#DIV/0!	mucin TcSMUGL, putative
Tc00.1047053506565.4	0	0	0	0	#DIV/0!	RNA-binding protein, putative
Tc00.1047053506565.8	0	0	0	0	#DIV/0!	RNA-binding protein, putative
Tc00.1047053506579.119	0	0	0	0	#DIV/0!	hypothetical protein, conserved
Tc00.1047053506579.129	0	0	0	0	#DIV/0!	hypothetical protein, conserved
Tc00.1047053506597.36	0	0	0	0	#DIV/0!	hypothetical protein, conserved (pseudogene)
Tc00.1047053506599.280	0	0	0	0	#DIV/0!	mucin-associated surface protein (MASP, pseudogene), putative
Tc00.1047053506599.315	0	0	0	0	#DIV/0!	hypothetical protein, conserved (pseudogene)
Tc00.1047053506599.35	0	0	0	0	#DIV/0!	hypothetical protein, conserved (pseudogene)
Tc00.1047053506603.50	0	0	0	0	#DIV/0!	elongation factor 1-gamma (EF-1-gamma), putative
Tc00.1047053506609.50	0	0	0	0	#DIV/0!	hypothetical protein
Tc00.1047053506637.120	0	0	0	0	#DIV/0!	hypothetical protein, conserved
Tc00.1047053506667.180	0	0	0	0	#DIV/0!	hypothetical protein
Tc00.1047053506689.10	0	0	0	0	#DIV/0!	trans-sialidase (pseudogene), putative
Tc00.1047053506715.10	0	0	0	0	#DIV/0!	protein kinase, putative
Tc00.1047053506731.10	0	0	0	0	#DIV/0!	hypothetical protein
Tc00.1047053506745.4	0	0	0	0	#DIV/0!	hypothetical protein, conserved
Tc00.1047053506749.30	0	0	0	0	#DIV/0!	flagellar calcium-binding protein, putative
Tc00.1047053506753.249	0	0	0	0	#DIV/0!	hypothetical protein, conserved
Tc00.1047053506759.10	0	0	0	0	#DIV/0!	hypothetical protein
Tc00.1047053506759.50	0	0	0	0	#DIV/0!	hypothetical protein
Tc00.1047053506761.19	0	0	0	0	#DIV/0!	mucin TcMUCII, putative
Tc00.1047053506761.47	0	0	0	0	#DIV/0!	mucin TcMUCII, putative
Tc00.1047053506763.160	0	0	0	0	#DIV/0!	hypothetical protein
Tc00.1047053506765.43	0	0	0	0	#DIV/0!	hypothetical protein
Tc00.1047053506767.220	0	0	0	0	#DIV/0!	mucin TcMUCII, putative
Tc00.1047053506767.240	0	0	0	0	#DIV/0!	mucin-associated surface protein (MASP), putative
Tc00.1047053506767.5	0	0	0	0	#DIV/0!	mucin-associated surface protein (MASP), putative
Tc00.1047053506767.80	0	0	0	0	#DIV/0!	hypothetical protein
Tc00.1047053506769.20	0	0	0	0	#DIV/0!	hypothetical protein
Tc00.1047053506837.10	0	0	0	0	#DIV/0!	mucin TcMUCI, putative
Tc00.1047053506867.20	0	0	0	0	#DIV/0!	vacuolar type h ATPase subunit, putative
Tc00.1047053506907.40	0	0	0	0	#DIV/0!	hypothetical protein
Tc00.1047053506953.10	0	0	0	0	#DIV/0!	hypothetical protein, conserved (pseudogene)
Tc00.1047053506965.120	0	0	0	0	#DIV/0!	hypothetical protein
Tc00.1047053506967.34	0	0	0	0	#DIV/0!	hypothetical protein, conserved (pseudogene)
Tc00.1047053506979.5	0	0	0	0	#DIV/0!	hypothetical protein, conserved (pseudogene)
Tc00.1047053507043.21	0	0	0	0	#DIV/0!	mucin TcMUCI, putative
Tc00.1047053507107.50	0	0	0	0	#DIV/0!	aminopeptidase, putative
Tc00.1047053507133.20	0	0	0	0	#DIV/0!	trans-sialidase, putative
Tc00.1047053507145.79	0	0	0	0	#DIV/0!	mucin TcMUCII, putative
Tc00.1047053507145.98	0	0	0	0	#DIV/0!	hypothetical protein
Tc00.1047053507163.11	0	0	0	0	#DIV/0!	mucin TcMUCII, putative
Tc00.1047053507179.14	0	0	0	0	#DIV/0!	hypothetical protein
Tc00.1047053507211.20	0	0	0	0	#DIV/0!	protein kinase, putative
Tc00.1047053507237.180	0	0	0	0	#DIV/0!	hypothetical protein
Tc00.1047053507237.40	0	0	0	0	#DIV/0!	hypothetical protein
Tc00.1047053507429.24	0	0	0	0	#DIV/0!	hypothetical protein
Tc00.1047053507429.3	0	0	0	0	#DIV/0!	mucin-associated surface protein (MASP), putative
Tc00.1047053507429.65	0	0	0	0	#DIV/0!	hypothetical protein
Tc00.1047053507485.10	0	0	0	0	#DIV/0!	hypothetical protein, conserved
Tc00.1047053507485.120	0	0	0	0	#DIV/0!	tuzin
Tc00.1047053507485.140	0	0	0	0	#DIV/0!	tuzin
Tc00.1047053507485.15	0	0	0	0	#DIV/0!	DNA-directed RNA polymerase subunit, putative
Tc00.1047053507485.150	0	0	0	0	#DIV/0!	amastin, putative
Tc00.1047053507485.159	0	0	0	0	#DIV/0!	tuzin
Tc00.1047053507485.20	0	0	0	0	#DIV/0!	hypothetical protein, conserved
Tc00.1047053507485.30	0	0	0	0	#DIV/0!	hypothetical protein, conserved
Tc00.1047053507485.34	0	0	0	0	#DIV/0!	DNA-directed RNA polymerase subunit, putative
Tc00.1047053507511.81	0	0	0	0	#DIV/0!	mucin TcMUCII, putative
Tc00.1047053507527.35	0	0	0	0	#DIV/0!	cation transporter (pseudogene), putative,cation transporter, putative, fragment
Tc00.1047053507547.9	0	0	0	0	#DIV/0!	mucin TcMUCI, putative
Tc00.1047053507553.41	0	0	0	0	#DIV/0!	mucin-associated surface protein (MASP), putative
Tc00.1047053507611.142	0	0	0	0	#DIV/0!	hypothetical protein %28pseudogene%29
Tc00.1047053507611.180	0	0	0	0	#DIV/0!	hypothetical protein
Tc00.1047053507641.300	0	0	0	0	#DIV/0!	chaperonin HSP60, mitochondrial precursor,groELprotein,heat shock protein 60
Tc00.1047053507673.50	0	0	0	0	#DIV/0!	hypothetical protein, conserved
Tc00.1047053507673.60	0	0	0	0	#DIV/0!	hypothetical protein, conserved
Tc00.1047053507673.65	0	0	0	0	#DIV/0!	DNA-directed RNA polymerase subunit, putative
Tc00.1047053507673.70	0	0	0	0	#DIV/0!	hypothetical protein, conserved
Tc00.1047053507713.40	0	0	0	0	#DIV/0!	heat shock protein 85, putative
Tc00.1047053507799.10	0	0	0	0	#DIV/0!	mannosyl-oligosaccharide 1,2-alpha-mannosidase IB, putative
Tc00.1047053507799.5	0	0	0	0	#DIV/0!	mannosyl-oligosaccharide 1,2-alpha-mannosidase IB, putative
Tc00.1047053507839.35	0	0	0	0	#DIV/0!	trans-sialidase, putative
Tc00.1047053507859.15	0	0	0	0	#DIV/0!	hypothetical protein
Tc00.1047053507859.31	0	0	0	0	#DIV/0!	hypothetical protein
Tc00.1047053507859.46	0	0	0	0	#DIV/0!	hypothetical protein
Tc00.1047053507863.10	0	0	0	0	#DIV/0!	hypothetical protein
Tc00.1047053507923.10	0	0	0	0	#DIV/0!	L-threonine 3-dehydrogenase, putative
Tc00.1047053510525.90	0	0	0	0	#DIV/0!	histone H2A, putative
Tc00.1047053507957.29	0	0	0	0	#DIV/0!	surface protease GP63 (pseudogene), putative
Tc00.1047053507957.304	0	0	0	0	#DIV/0!	surface protease GP63 (pseudogene), putative
Tc00.1047053507957.60	0	0	0	0	#DIV/0!	mucin-associated surface protein (MASP, pseudogene), putative
Tc00.1047053505931.40	0	0	0	0	#DIV/0!	histone H3, putative
Tc00.1047053507979.40	0	0	0	0	#DIV/0!	hypothetical protein, conserved
Tc00.1047053508021.10	0	0	0	0	#DIV/0!	trans-sialidase, putative
Tc00.1047053508021.20	0	0	0	0	#DIV/0!	mucin TcMUC (pseudogene), putative
Tc00.1047053508049.40	0	0	0	0	#DIV/0!	hypothetical protein, conserved
Tc00.1047053508081.80	0	0	0	0	#DIV/0!	hypothetical protein
Tc00.1047053508091.10	0	0	0	0	#DIV/0!	trans-sialidase (pseudogene), putative
Tc00.1047053508099.20	0	0	0	0	#DIV/0!	serine-alanine-and proline-rich protein, putative
Tc00.1047053508103.14	0	0	0	0	#DIV/0!	trans-sialidase, putative
Tc00.1047053508143.110	0	0	0	0	#DIV/0!	hypothetical protein
Tc00.1047053508145.20	0	0	0	0	#DIV/0!	RNA-binding protein, putative
Tc00.1047053508145.30	0	0	0	0	#DIV/0!	RNA-binding protein, putative
Tc00.1047053508157.30	0	0	0	0	#DIV/0!	hypothetical protein
Tc00.1047053508159.70	0	0	0	0	#DIV/0!	hypothetical protein
Tc00.1047053508159.80	0	0	0	0	#DIV/0!	mucin TcMUCII, putative
Tc00.1047053508161.40	0	0	0	0	#DIV/0!	mucin TcMUCII (pseudogene), putative
Tc00.1047053505931.50	0	0	0	0	#DIV/0!	histone H3, putative
Tc00.1047053507817.18	0	0	0	0	#DIV/0!	histone H3, putative
Tc00.1047053507817.9	0	0	0	0	#DIV/0!	histone H3, putative
Tc00.1047053507941.150	0	0	0	0	#DIV/0!	histone H4, putative
Tc00.1047053508209.120	0	0	0	0	#DIV/0!	10 kDa heat shock protein, putative
Tc00.1047053508209.90	0	0	0	0	#DIV/0!	10 kDa heat shock protein, putative
Tc00.1047053508229.50	0	0	0	0	#DIV/0!	hypothetical protein
Tc00.1047053508241.149	0	0	0	0	#DIV/0!	cystathionine beta-synthase, putative
Tc00.1047053508317.120	0	0	0	0	#DIV/0!	mannosyl-oligosaccharide 1,2-alpha-mannosidase IB, putative
Tc00.1047053507941.160	0	0	0	0	#DIV/0!	histone H4, putative
Tc00.1047053508325.300	0	0	0	0	#DIV/0!	hypothetical protein, conserved
Tc00.1047053508341.10	0	0	0	0	#DIV/0!	mucin-associated surface protein (MASP), putative
Tc00.1047053508537.5	0	0	0	0	#DIV/0!	tyrosine aminotransferase, putative
Tc00.1047053508541.230	0	0	0	0	#DIV/0!	casein kinase, putative
Tc00.1047053508541.240	0	0	0	0	#DIV/0!	casein kinase, putative
Tc00.1047053508555.10	0	0	0	0	#DIV/0!	hypothetical protein, conserved
Tc00.1047053508671.10	0	0	0	0	#DIV/0!	serine carboxypeptidase (CBP1), putative
Tc00.1047053508685.9	0	0	0	0	#DIV/0!	dispersed gene family protein 1 (DGF-1), putative
Tc00.1047053508687.39	0	0	0	0	#DIV/0!	mucin-associated surface protein (MASP, pseudogene), putative
Tc00.1047053508687.48	0	0	0	0	#DIV/0!	hypothetical protein
Tc00.1047053508687.57	0	0	0	0	#DIV/0!	hypothetical protein
Tc00.1047053508687.66	0	0	0	0	#DIV/0!	hypothetical protein
Tc00.1047053508767.10	0	0	0	0	#DIV/0!	surface protein TolT
Tc00.1047053508777.210	0	0	0	0	#DIV/0!	hypothetical protein
Tc00.1047053508777.220	0	0	0	0	#DIV/0!	hypothetical protein
Tc00.1047053508777.230	0	0	0	0	#DIV/0!	hypothetical protein
Tc00.1047053508811.55	0	0	0	0	#DIV/0!	hypothetical protein
Tc00.1047053508837.39	0	0	0	0	#DIV/0!	unspecified product
Tc00.1047053508977.50	0	0	0	0	#DIV/0!	mucin-associated surface protein (MASP), putative
Tc00.1047053509081.100	0	0	0	0	#DIV/0!	mucin TcMUCII, putative
Tc00.1047053509081.20	0	0	0	0	#DIV/0!	mucin-associated surface protein (MASP), putative
Tc00.1047053509081.40	0	0	0	0	#DIV/0!	surface protease GP63 (pseudogene), putative
Tc00.1047053509097.52	0	0	0	0	#DIV/0!	hypothetical protein, conserved (pseudogene)
Tc00.1047053509147.50	0	0	0	0	#DIV/0!	mucin TcSMUGL, putative
Tc00.1047053509149.9	0	0	0	0	#DIV/0!	cystathionine beta-synthase,cysteine synthase,serine sulfhydrylase
Tc00.1047053509195.10	0	0	0	0	#DIV/0!	hypothetical protein
Tc00.1047053509195.20	0	0	0	0	#DIV/0!	hypothetical protein
Tc00.1047053509197.20	0	0	0	0	#DIV/0!	cation transporter, putative
Tc00.1047053509233.140	0	0	0	0	#DIV/0!	aldehyde dehydrogenase (pseudogene), putative
Tc00.1047053509391.20	0	0	0	0	#DIV/0!	calcium-binding protein, putative
Tc00.1047053509391.30	0	0	0	0	#DIV/0!	calcium-binding protein, putative
Tc00.1047053509441.5	0	0	0	0	#DIV/0!	DNA repair protein, putative
Tc00.1047053509445.10	0	0	0	0	#DIV/0!	tryparedoxin peroxidase, putative
Tc00.1047053509449.5	0	0	0	0	#DIV/0!	receptor-type adenylate cyclase, putative
Tc00.1047053509501.10	0	0	0	0	#DIV/0!	dispersed gene family protein 1 (DGF-1, pseudogene), putative
Tc00.1047053509697.29	0	0	0	0	#DIV/0!	hypothetical protein
Tc00.1047053509697.39	0	0	0	0	#DIV/0!	hypothetical protein
Tc00.1047053509711.20	0	0	0	0	#DIV/0!	retrotransposon hot spot protein (RHS, pseudogene), putative
Tc00.1047053509803.70	0	0	0	0	#DIV/0!	dispersed gene family protein 1 (DGF-1, pseudogene), putative
Tc00.1047053509815.5	0	0	0	0	#DIV/0!	trans-sialidase, putative
Tc00.1047053509817.21	0	0	0	0	#DIV/0!	dispersed gene family protein 1 (DGF-1), putative
Tc00.1047053509827.4	0	0	0	0	#DIV/0!	retrotransposon hot spot (RHS) protein, putative
Tc00.1047053508203.20	0	0	0	0	#DIV/0!	histone H4, putative
Tc00.1047053509921.51	0	0	0	0	#DIV/0!	hypothetical protein, conserved (pseudogene)
Tc00.1047053509973.10	0	0	0	0	#DIV/0!	mucin-associated surface protein (MASP), putative
Tc00.1047053509973.55	0	0	0	0	#DIV/0!	surface protease GP63 (pseudogene), putative
Tc00.1047053509973.70	0	0	0	0	#DIV/0!	mucin-associated surface protein (MASP), putative
Tc00.1047053509979.162	0	0	0	0	#DIV/0!	surface protease GP63 (pseudogene), putative
Tc00.1047053510013.230	0	0	0	0	#DIV/0!	mucin-associated surface protein (MASP), putative
Tc00.1047053510015.50	0	0	0	0	#DIV/0!	mucin TcMUC (pseudogene), putative
Tc00.1047053510025.200	0	0	0	0	#DIV/0!	syntaxin binding protein (pseudogene), putative
Tc00.1047053510029.90	0	0	0	0	#DIV/0!	hypothetical protein, conserved
Tc00.1047053510055.30	0	0	0	0	#DIV/0!	hypothetical protein, conserved
Tc00.1047053510191.70	0	0	0	0	#DIV/0!	mucin-associated surface protein (MASP), putative
Tc00.1047053510205.10	0	0	0	0	#DIV/0!	trans-sialidase, putative
Tc00.1047053510205.30	0	0	0	0	#DIV/0!	hypothetical protein
Tc00.1047053510249.14	0	0	0	0	#DIV/0!	hypothetical protein, conserved
Tc00.1047053510275.10	0	0	0	0	#DIV/0!	hypothetical protein
Tc00.1047053510275.90	0	0	0	0	#DIV/0!	hypothetical protein
Tc00.1047053510279.240	0	0	0	0	#DIV/0!	hypothetical protein
Tc00.1047053510283.20	0	0	0	0	#DIV/0!	hypothetical protein
Tc00.1047053510283.30	0	0	0	0	#DIV/0!	hypothetical protein
Tc00.1047053510307.245	0	0	0	0	#DIV/0!	elongation factor 1-gamma (EF-1-gamma, pseudogene), putative
Tc00.1047053510347.5	0	0	0	0	#DIV/0!	protein kinase, putative
Tc00.1047053510349.80	0	0	0	0	#DIV/0!	protein kinase, putative
Tc00.1047053508203.29	0	0	0	0	#DIV/0!	histone H4, putative
Tc00.1047053508203.38	0	0	0	0	#DIV/0!	histone H4, putative
Tc00.1047053508203.47	0	0	0	0	#DIV/0!	histone H4, putative
Tc00.1047053510373.80	0	0	0	0	#DIV/0!	hypothetical protein
Tc00.1047053510375.30	0	0	0	0	#DIV/0!	hypothetical protein, conserved (pseudogene)
Tc00.1047053510377.475	0	0	0	0	#DIV/0!	hypothetical protein, conserved (pseudogene)
Tc00.1047053510377.61	0	0	0	0	#DIV/0!	hypothetical protein, conserved
Tc00.1047053510513.10	0	0	0	0	#DIV/0!	mannosyl-oligosaccharide 1,2-alpha-mannosidase IB, putative
Tc00.1047053508203.56	0	0	0	0	#DIV/0!	histone H4, putative
Tc00.1047053510351.11	0	0	0	0	#DIV/0!	histone H4, putative
Tc00.1047053510351.20	0	0	0	0	#DIV/0!	histone H4, putative
Tc00.1047053510555.41	0	0	0	0	#DIV/0!	hypothetical protein, conserved (pseudogene)
Tc00.1047053510557.65	0	0	0	0	#DIV/0!	hypothetical protein
Tc00.1047053510557.76	0	0	0	0	#DIV/0!	hypothetical protein
Tc00.1047053510561.14	0	0	0	0	#DIV/0!	hypothetical protein
Tc00.1047053510613.40	0	0	0	0	#DIV/0!	hypothetical protein, conserved
Tc00.1047053510717.10	0	0	0	0	#DIV/0!	surface antigen TASV, putative,hypothetical protein
Tc00.1047053510721.31	0	0	0	0	#DIV/0!	surface protease GP63, putative
Tc00.1047053510849.11	0	0	0	0	#DIV/0!	retrotransposon hot spot protein (RHS, pseudogene), putative
Tc00.1047053510879.110	0	0	0	0	#DIV/0!	ribosomal protein L3, putative
Tc00.1047053510879.120	0	0	0	0	#DIV/0!	ribosomal protein L3, putative
Tc00.1047053511055.50	0	0	0	0	#DIV/0!	protein kinase, putative
Tc00.1047053511069.20	0	0	0	0	#DIV/0!	40S ribosomal protein S8, putative
Tc00.1047053511107.5	0	0	0	0	#DIV/0!	mucin TcMUCII, putative
Tc00.1047053511173.410	0	0	0	0	#DIV/0!	hypothetical protein
Tc00.1047053511173.57	0	0	0	0	#DIV/0!	surface protease GP63 (pseudogene), putative
Tc00.1047053511195.10	0	0	0	0	#DIV/0!	retrotransposon hot spot protein (RHS, pseudogene), putative
Tc00.1047053511325.25	0	0	0	0	#DIV/0!	amino acid transporter, putative
Tc00.1047053511333.10	0	0	0	0	#DIV/0!	calpain-like cysteine peptidase, putative,cysteine peptidase, Clan CA, family C2, putative
Tc00.1047053511349.40	0	0	0	0	#DIV/0!	hypothetical protein, conserved
Tc00.1047053511351.41	0	0	0	0	#DIV/0!	choline/carnitine O-acyltransferase, putative
Tc00.1047053511357.5	0	0	0	0	#DIV/0!	glycerol uptake protein, putative
Tc00.1047053511397.21	0	0	0	0	#DIV/0!	elongation factor 1-gamma (EF-1-gamma, pseudogene), putative
Tc00.1047053511399.76	0	0	0	0	#DIV/0!	elongation factor 1-gamma (EF-1-gamma, pseudogene), putative
Tc00.1047053511401.95	0	0	0	0	#DIV/0!	hypothetical protein %28pseudogene%29
Tc00.1047053511437.20	0	0	0	0	#DIV/0!	expression site-associated gene (ESAG-like) protein, putative,expression site-associated gene 3 (ESAG3-like) protein, putative
Tc00.1047053511439.10	0	0	0	0	#DIV/0!	expression site-associated gene (ESAG-like) protein, putative,expression site-associated gene 3 (ESAG3-like) protein, putative
Tc00.1047053511473.3	0	0	0	0	#DIV/0!	hypothetical protein, conserved (pseudogene)
Tc00.1047053511553.100	0	0	0	0	#DIV/0!	mucin-associated surface protein (MASP), putative
Tc00.1047053511553.209	0	0	0	0	#DIV/0!	mucin TcMUC (pseudogene), putative
Tc00.1047053511553.30	0	0	0	0	#DIV/0!	mucin-associated surface protein (MASP), putative
Tc00.1047053511587.10	0	0	0	0	#DIV/0!	hypothetical protein
Tc00.1047053511593.51	0	0	0	0	#DIV/0!	elongation factor 1-gamma (EF-1-gamma, pseudogene), putative
Tc00.1047053511595.10	0	0	0	0	#DIV/0!	trans-sialidase (pseudogene), putative
Tc00.1047053511599.110	0	0	0	0	#DIV/0!	mucin TcMUCII, putative
Tc00.1047053511603.20	0	0	0	0	#DIV/0!	mucin TcMUCII, putative
Tc00.1047053511611.50	0	0	0	0	#DIV/0!	mucin-associated surface protein (MASP), putative
Tc00.1047053511613.135	0	0	0	0	#DIV/0!	hypothetical protein, conserved (pseudogene)
Tc00.1047053511613.180	0	0	0	0	#DIV/0!	mucin-associated surface protein (MASP), putative
Tc00.1047053511621.210	0	0	0	0	#DIV/0!	hypothetical protein
Tc00.1047053511621.80	0	0	0	0	#DIV/0!	hypothetical protein
Tc00.1047053511675.3	0	0	0	0	#DIV/0!	surface antigen TASV, putative,hypothetical protein
Tc00.1047053511677.5	0	0	0	0	#DIV/0!	retrotransposon hot spot protein (RHS, pseudogene), putative
Tc00.1047053511687.19	0	0	0	0	#DIV/0!	voltage-dependent anion-selective channel, putative
Tc00.1047053511691.10	0	0	0	0	#DIV/0!	cystathionine beta-synthase,cysteine synthase,serine sulfhydrylase
Tc00.1047053511695.10	0	0	0	0	#DIV/0!	hypothetical protein
Tc00.1047053511701.10	0	0	0	0	#DIV/0!	surface protease GP63, putative
Tc00.1047053511703.10	0	0	0	0	#DIV/0!	surface protease GP63, putative
Tc00.1047053511703.19	0	0	0	0	#DIV/0!	surface protease GP63, putative
Tc00.1047053511705.5	0	0	0	0	#DIV/0!	trans-sialidase (pseudogene), putative
Tc00.1047053511737.3	0	0	0	0	#DIV/0!	superoxide dismutase, putative
Tc00.1047053511753.120	0	0	0	0	#DIV/0!	L-threonine 3-dehydrogenase, putative
Tc00.1047053511753.140	0	0	0	0	#DIV/0!	vacuolar assembly protein vps41, putative
Tc00.1047053511791.10	0	0	0	0	#DIV/0!	mucin-associated surface protein (MASP), putative
Tc00.1047053511793.20	0	0	0	0	#DIV/0!	hypothetical protein
Tc00.1047053511795.10	0	0	0	0	#DIV/0!	hypothetical protein, conserved (pseudogene)
Tc00.1047053511805.10	0	0	0	0	#DIV/0!	mannosyl-oligosaccharide glucosidase, putative,glucosidase I, putative,processing A-glucosidase I, putative
Tc00.1047053511873.41	0	0	0	0	#DIV/0!	hypothetical protein, conserved (pseudogene)
Tc00.1047053511877.10	0	0	0	0	#DIV/0!	surface antigen TASV-B2
Tc00.1047053504637.10	0.987147	0	0	0.329049	#DIV/0!	hypothetical protein
Tc00.1047053506129.20	0.987147	0	0	0.329049	#DIV/0!	dispersed gene family protein 1 (DGF-1, pseudogene), putative
Tc00.1047053506197.10	0.987147	0	0	0.329049	#DIV/0!	hypothetical protein, conserved
Tc00.1047053506269.59	0.987147	0	0	0.329049	#DIV/0!	hypothetical protein %28pseudogene%29
Tc00.1047053506599.210	0.987147	0	0	0.329049	#DIV/0!	mucin-associated surface protein (MASP), putative
Tc00.1047053506599.224	0.987147	0	0	0.329049	#DIV/0!	mucin TcMUCII, putative
Tc00.1047053506767.31	0.987147	0	0	0.329049	#DIV/0!	surface protease GP63 (pseudogene), putative
Tc00.1047053506801.10	0.987147	0	0	0.329049	#DIV/0!	surface protease GP63 (pseudogene), putative
Tc00.1047053506887.10	0.987147	0	0	0.329049	#DIV/0!	trans-sialidase, putative
Tc00.1047053507101.20	0.987147	0	0	0.329049	#DIV/0!	hypothetical protein %28pseudogene%29
Tc00.1047053507237.200	0.987147	0	0	0.329049	#DIV/0!	hypothetical protein
Tc00.1047053507511.91	0.987147	0	0	0.329049	#DIV/0!	mucin TcMUCIII, putative
Tc00.1047053507603.260	0.987147	0	0	0.329049	#DIV/0!	cysteine peptidase, putative,cysteine peptidase, clan CA, family C1, cathepsin L-like, putative
Tc00.1047053507843.20	0.987147	0	0	0.329049	#DIV/0!	trans-sialidase, putative
Tc00.1047053508109.14	0.987147	0	0	0.329049	#DIV/0!	mucin TcMUCII, putative
Tc00.1047053508541.225	0.987147	0	0	0.329049	#DIV/0!	casein kinase, putative
Tc00.1047053509081.110	0.987147	0	0	0.329049	#DIV/0!	mucin-associated surface protein (MASP), putative
Tc00.1047053509093.10	0.987147	0	0	0.329049	#DIV/0!	mucin-associated surface protein (MASP), putative
Tc00.1047053509201.15	0.987147	0	0	0.329049	#DIV/0!	ribosomal protein S29, putative
Tc00.1047053510015.40	0.987147	0	0	0.329049	#DIV/0!	hypothetical protein
Tc00.1047053510021.185	0.987147	0	0	0.329049	#DIV/0!	hypothetical protein
Tc00.1047053510189.40	0.987147	0	0	0.329049	#DIV/0!	mucin-associated surface protein (MASP), putative
Tc00.1047053510373.20	0.987147	0	0	0.329049	#DIV/0!	hypothetical protein
Tc00.1047053510555.21	0.987147	0	0	0.329049	#DIV/0!	hypothetical protein
Tc00.1047053510561.60	0.987147	0	0	0.329049	#DIV/0!	hypothetical protein
Tc00.1047053510621.80	0.987147	0	0	0.329049	#DIV/0!	hypothetical protein
Tc00.1047053511123.40	0.987147	0	0	0.329049	#DIV/0!	dispersed gene family protein 1 (DGF-1), putative
Tc00.1047053511173.460	0.987147	0	0	0.329049	#DIV/0!	mucin-associated surface protein (MASP), putative
Tc00.1047053511595.39	0.987147	0	0	0.329049	#DIV/0!	mucin TcMUCII, putative
Tc00.1047053406999.10	0	0	1.00018	0.333394	#DIV/0!	dispersed gene family protein 1 (DGF-1), putative
Tc00.1047053422319.10	0	0	1.00018	0.333394	#DIV/0!	hypothetical protein
Tc00.1047053444331.10	0	0	1.00018	0.333394	#DIV/0!	mucin-associated surface protein (MASP), putative
Tc00.1047053459793.20	0	0	1.00018	0.333394	#DIV/0!	mucin-associated surface protein (MASP, pseudogene), putative
Tc00.1047053468405.9	0	0	1.00018	0.333394	#DIV/0!	dispersed gene family protein 1 (DGF-1), putative
Tc00.1047053504219.70	0	0	1.00018	0.333394	#DIV/0!	mucin TcMUC, putative
Tc00.1047053506179.5	0	0	1.00018	0.333394	#DIV/0!	ferric reductase, putative
Tc00.1047053506289.130	0	0	1.00018	0.333394	#DIV/0!	hypothetical protein
Tc00.1047053506343.51	0	0	1.00018	0.333394	#DIV/0!	retrotransposon hot spot protein (RHS, pseudogene), putative
Tc00.1047053506599.250	0	0	1.00018	0.333394	#DIV/0!	surface protease GP63 (pseudogene), putative
Tc00.1047053506599.270	0	0	1.00018	0.333394	#DIV/0!	mucin TcMUCII, putative
Tc00.1047053506609.80	0	0	1.00018	0.333394	#DIV/0!	mucin TcMUCII, putative
Tc00.1047053506763.210	0	0	1.00018	0.333394	#DIV/0!	hypothetical protein
Tc00.1047053506795.100	0	0	1.00018	0.333394	#DIV/0!	hypothetical protein
Tc00.1047053506885.140	0	0	1.00018	0.333394	#DIV/0!	trans-sialidase (pseudogene), putative
Tc00.1047053507229.29	0	0	1.00018	0.333394	#DIV/0!	dispersed gene family protein 1 (DGF-1), putative
Tc00.1047053507237.220	0	0	1.00018	0.333394	#DIV/0!	mucin-associated surface protein (MASP), putative
Tc00.1047053507527.50	0	0	1.00018	0.333394	#DIV/0!	cation transporter, putative
Tc00.1047053507953.185	0	0	1.00018	0.333394	#DIV/0!	hypothetical protein, conserved (pseudogene)
Tc00.1047053507987.20	0	0	1.00018	0.333394	#DIV/0!	hypothetical protein
Tc00.1047053508081.30	0	0	1.00018	0.333394	#DIV/0!	mucin-associated surface protein (MASP), putative
Tc00.1047053508097.10	0	0	1.00018	0.333394	#DIV/0!	hypothetical protein
Tc00.1047053508977.111	0	0	1.00018	0.333394	#DIV/0!	elongation factor 1-gamma (EF-1-gamma, pseudogene), putative
Tc00.1047053508977.31	0	0	1.00018	0.333394	#DIV/0!	elongation factor 1-gamma (EF-1-gamma, pseudogene), putative
Tc00.1047053509631.11	0	0	1.00018	0.333394	#DIV/0!	hypothetical protein
Tc00.1047053509973.40	0	0	1.00018	0.333394	#DIV/0!	hypothetical protein
Tc00.1047053510055.20	0	0	1.00018	0.333394	#DIV/0!	trans-sialidase, putative
Tc00.1047053510373.70	0	0	1.00018	0.333394	#DIV/0!	mucin TcMUCII, putative
Tc00.1047053510557.40	0	0	1.00018	0.333394	#DIV/0!	hypothetical protein
Tc00.1047053510557.60	0	0	1.00018	0.333394	#DIV/0!	mucin-associated surface protein (MASP), putative
Tc00.1047053510561.7	0	0	1.00018	0.333394	#DIV/0!	mucin-associated surface protein (MASP), putative
Tc00.1047053510833.10	0	0	1.00018	0.333394	#DIV/0!	trans-sialidase, putative
Tc00.1047053510961.5	0	0	1.00018	0.333394	#DIV/0!	mucin TcMUCII, putative
Tc00.1047053511173.140	0	0	1.00018	0.333394	#DIV/0!	hypothetical protein
Tc00.1047053511607.100	0	0	1.00018	0.333394	#DIV/0!	mucin TcMUCII, putative
Tc00.1047053511611.11	0	0	1.00018	0.333394	#DIV/0!	hypothetical protein
Tc00.1047053511675.6	0	0	1.00018	0.333394	#DIV/0!	hypothetical protein, conserved (pseudogene)
Tc00.1047053511691.20	0	0	1.00018	0.333394	#DIV/0!	cystathionine beta-synthase,cysteine synthase,serine sulfhydrylase
Tc00.1047053422207.21	0	1.01239	0	0.337465	#DIV/0!	retrotransposon hot spot protein (RHS, pseudogene), putative
Tc00.1047053503875.40	0	1.01239	0	0.337465	#DIV/0!	hypothetical protein
Tc00.1047053506761.54	0	1.01239	0	0.337465	#DIV/0!	mucin-associated surface protein (MASP, pseudogene), putative
Tc00.1047053506767.155	0	1.01239	0	0.337465	#DIV/0!	hypothetical protein, conserved (pseudogene)
Tc00.1047053506767.317	0	1.01239	0	0.337465	#DIV/0!	hypothetical protein, conserved (pseudogene)
Tc00.1047053506973.140	0	1.01239	0	0.337465	#DIV/0!	hypothetical protein
Tc00.1047053507237.350	0	1.01239	0	0.337465	#DIV/0!	mucin TcMUCII, putative
Tc00.1047053507699.64	0	1.01239	0	0.337465	#DIV/0!	mucin TcMUCII, putative
Tc00.1047053507835.80	0	1.01239	0	0.337465	#DIV/0!	trans-sialidase, putative
Tc00.1047053507861.14	0	1.01239	0	0.337465	#DIV/0!	dispersed gene family protein 1 (DGF-1), putative
Tc00.1047053507923.20	0	1.01239	0	0.337465	#DIV/0!	U3 small nuclear ribonucleoprotein (snRNP), putative
Tc00.1047053507953.210	0	1.01239	0	0.337465	#DIV/0!	hypothetical protein
Tc00.1047053507957.290	0	1.01239	0	0.337465	#DIV/0!	hypothetical protein
Tc00.1047053507959.200	0	1.01239	0	0.337465	#DIV/0!	mucin TcMUCII, putative
Tc00.1047053507987.30	0	1.01239	0	0.337465	#DIV/0!	mucin-associated surface protein (MASP), putative
Tc00.1047053508163.40	0	1.01239	0	0.337465	#DIV/0!	mucin TcMUCII (pseudogene), putative
Tc00.1047053508165.290	0	1.01239	0	0.337465	#DIV/0!	mucin TcMUCII, putative
Tc00.1047053508167.29	0	1.01239	0	0.337465	#DIV/0!	mucin-associated surface protein (MASP), putative
Tc00.1047053509973.80	0	1.01239	0	0.337465	#DIV/0!	hypothetical protein
Tc00.1047053510013.26	0	1.01239	0	0.337465	#DIV/0!	surface protease GP63 (pseudogene), putative
Tc00.1047053510609.10	0	1.01239	0	0.337465	#DIV/0!	trans-sialidase (pseudogene), putative
Tc00.1047053510849.20	0	1.01239	0	0.337465	#DIV/0!	trans-sialidase (pseudogene), putative
Tc00.1047053510939.30	0	1.01239	0	0.337465	#DIV/0!	mucin TcMUCI, putative
Tc00.1047053511553.120	0	1.01239	0	0.337465	#DIV/0!	surface protease GP63, putative
Tc00.1047053511613.166	0	1.01239	0	0.337465	#DIV/0!	surface protease GP63 (pseudogene), putative
Tc00.1047053511685.10	0	1.01239	0	0.337465	#DIV/0!	mucin TcSMUGS, putative
Tc00.1047053511687.10	0	1.01239	0	0.337465	#DIV/0!	voltage-dependent anion-selective channel, putative
Tc00.1047053504239.10	1.97429	0	0	0.658098	#DIV/0!	hypothetical protein, conserved (pseudogene)
Tc00.1047053506501.329	1.97429	0	0	0.658098	#DIV/0!	mucin-associated surface protein (MASP, pseudogene), putative
Tc00.1047053506501.59	1.97429	0	0	0.658098	#DIV/0!	hypothetical protein
Tc00.1047053506597.30	1.97429	0	0	0.658098	#DIV/0!	mucin TcMUCII, putative
Tc00.1047053507145.88	1.97429	0	0	0.658098	#DIV/0!	mucin TcMUCII, putative
Tc00.1047053507237.359	1.97429	0	0	0.658098	#DIV/0!	surface protease GP63 (pseudogene), putative
Tc00.1047053507957.320	1.97429	0	0	0.658098	#DIV/0!	mucin-associated surface protein (MASP), putative
Tc00.1047053510157.5	1.97429	0	0	0.658098	#DIV/0!	trans-sialidase, putative
Tc00.1047053510853.50	1.97429	0	0	0.658098	#DIV/0!	beta galactofuranosyl glycosyltransferase, putative
Tc00.1047053485845.9	0.987147	0	1.00018	0.662443	#DIV/0!	dispersed gene family protein 1 (DGF-1), putative
Tc00.1047053503501.7	0.987147	0	1.00018	0.662443	#DIV/0!	mucin-associated surface protein (MASP), putative
Tc00.1047053503649.20	0.987147	0	1.00018	0.662443	#DIV/0!	mucin TcMUC, putative
Tc00.1047053504229.30	0.987147	0	1.00018	0.662443	#DIV/0!	protein kinase, putative
Tc00.1047053504239.171	0.987147	0	1.00018	0.662443	#DIV/0!	mucin TcMUCII, putative
Tc00.1047053506285.80	0.987147	0	1.00018	0.662443	#DIV/0!	hypothetical protein
Tc00.1047053506501.40	0.987147	0	1.00018	0.662443	#DIV/0!	mucin TcMUCII, putative
Tc00.1047053506545.5	0.987147	0	1.00018	0.662443	#DIV/0!	mucin TcMUCI, putative
Tc00.1047053508147.75	0.987147	0	1.00018	0.662443	#DIV/0!	hypothetical protein
Tc00.1047053510275.360	0.987147	0	1.00018	0.662443	#DIV/0!	mucin TcMUCII (pseudogene), putative
Tc00.1047053510283.10	0.987147	0	1.00018	0.662443	#DIV/0!	hypothetical protein
Tc00.1047053510441.10	0.987147	0	1.00018	0.662443	#DIV/0!	hypothetical protein
Tc00.1047053504039.250	0.987147	1.01239	0	0.666513	#DIV/0!	surface protease GP63 (pseudogene), putative
Tc00.1047053506269.99	0.987147	1.01239	0	0.666513	#DIV/0!	mucin-associated surface protein (MASP), putative
Tc00.1047053506603.29	0.987147	1.01239	0	0.666513	#DIV/0!	elongation factor 1-gamma (EF-1-gamma, pseudogene), putative
Tc00.1047053508099.9	0.987147	1.01239	0	0.666513	#DIV/0!	mucin-associated surface protein (MASP, pseudogene), putative
Tc00.1047053508163.10	0.987147	1.01239	0	0.666513	#DIV/0!	mucin-associated surface protein (MASP, pseudogene), putative
Tc00.1047053508241.140	0.987147	1.01239	0	0.666513	#DIV/0!	cystathionine beta-synthase, putative,cysteine synthase,serine sulfhydrylase
Tc00.1047053509097.60	0.987147	1.01239	0	0.666513	#DIV/0!	mucin TcMUCII, putative
Tc00.1047053510369.10	0.987147	1.01239	0	0.666513	#DIV/0!	mucin-associated surface protein (MASP), putative
Tc00.1047053510371.80	0.987147	1.01239	0	0.666513	#DIV/0!	hypothetical protein
Tc00.1047053511797.184	0.987147	1.01239	0	0.666513	#DIV/0!	mucin TcMUC (pseudogene), putative
Tc00.1047053511875.40	0.987147	1.01239	0	0.666513	#DIV/0!	surface protease GP63 (pseudogene), putative
Tc00.1047053473619.9	0	0	2.00036	0.666788	#DIV/0!	dispersed gene family protein 1 (DGF-1), putative
Tc00.1047053506499.230	0	0	2.00036	0.666788	#DIV/0!	hypothetical protein
Tc00.1047053506599.360	0	0	2.00036	0.666788	#DIV/0!	mucin-associated surface protein (MASP, pseudogene), putative
Tc00.1047053506737.107	0	0	2.00036	0.666788	#DIV/0!	mucin-associated surface protein (MASP, pseudogene), putative
Tc00.1047053509101.9	0	0	2.00036	0.666788	#DIV/0!	dispersed gene family protein 1 (DGF-1), putative
Tc00.1047053509699.240	0	0	2.00036	0.666788	#DIV/0!	hypothetical protein
Tc00.1047053510371.30	0	0	2.00036	0.666788	#DIV/0!	hypothetical protein, conserved (pseudogene)
Tc00.1047053510379.10	0	0	2.00036	0.666788	#DIV/0!	trans-sialidase, putative
Tc00.1047053511877.30	0	0	2.00036	0.666788	#DIV/0!	surface protease GP63 (pseudogene), putative
Tc00.1047053503503.30	0	1.01239	1.00018	0.670858	#DIV/0!	mucin TcMUCII, putative
Tc00.1047053504049.30	0	1.01239	1.00018	0.670858	#DIV/0!	trans-sialidase (pseudogene), putative
Tc00.1047053504929.10	0	1.01239	1.00018	0.670858	#DIV/0!	casein kinase, delta isoform, putative
Tc00.1047053506597.9	0	1.01239	1.00018	0.670858	#DIV/0!	trans-sialidase, putative
Tc00.1047053506767.90	0	1.01239	1.00018	0.670858	#DIV/0!	hypothetical protein
Tc00.1047053506963.150	0	1.01239	1.00018	0.670858	#DIV/0!	dispersed gene family protein 1 (DGF-1, pseudogene), putative
Tc00.1047053507237.80	0	1.01239	1.00018	0.670858	#DIV/0!	mucin-associated surface protein (MASP), putative
Tc00.1047053507699.110	0	1.01239	1.00018	0.670858	#DIV/0!	mucin-associated surface protein (MASP, pseudogene), putative
Tc00.1047053507953.180	0	1.01239	1.00018	0.670858	#DIV/0!	mucin TcMUCII, putative
Tc00.1047053508207.5	0	1.01239	1.00018	0.670858	#DIV/0!	retrotransposon hot spot protein (RHS, pseudogene), putative
Tc00.1047053508563.11	0	1.01239	1.00018	0.670858	#DIV/0!	dispersed gene family protein 1 (DGF-1, pseudogene), putative
Tc00.1047053509291.10	0	1.01239	1.00018	0.670858	#DIV/0!	hypothetical protein
Tc00.1047053509977.80	0	1.01239	1.00018	0.670858	#DIV/0!	mucin-associated surface protein (MASP), putative
Tc00.1047053510015.5	0	1.01239	1.00018	0.670858	#DIV/0!	hypothetical protein, conserved (pseudogene)
Tc00.1047053510191.10	0	1.01239	1.00018	0.670858	#DIV/0!	mucin-associated surface protein (MASP), putative
Tc00.1047053510377.340	0	1.01239	1.00018	0.670858	#DIV/0!	hypothetical protein
Tc00.1047053510607.51	0	1.01239	1.00018	0.670858	#DIV/0!	retrotransposon hot spot protein (RHS, pseudogene), putative
Tc00.1047053511173.200	0	1.01239	1.00018	0.670858	#DIV/0!	hypothetical protein
Tc00.1047053511875.25	0	1.01239	1.00018	0.670858	#DIV/0!	elongation factor 1-gamma (EF-1-gamma, pseudogene), putative
Tc00.1047053417939.9	0	2.02479	0	0.674929	#DIV/0!	dispersed gene family protein 1 (DGF-1), putative
Tc00.1047053506267.10	0	2.02479	0	0.674929	#DIV/0!	mucin-associated surface protein (MASP), putative
Tc00.1047053506667.5	0	2.02479	0	0.674929	#DIV/0!	surface protease GP63 (pseudogene), putative
Tc00.1047053506767.400	0	2.02479	0	0.674929	#DIV/0!	mucin-associated surface protein (MASP), putative
Tc00.1047053506769.55	0	2.02479	0	0.674929	#DIV/0!	hypothetical protein
Tc00.1047053506893.10	0	2.02479	0	0.674929	#DIV/0!	mucin TcMUCII, putative
Tc00.1047053506965.130	0	2.02479	0	0.674929	#DIV/0!	mucin-associated surface protein (MASP), putative
Tc00.1047053507603.270	0	2.02479	0	0.674929	#DIV/0!	cruzipain precursor, putative,cathepsin L-like, putative,major cysteine proteinase, putative,cysteine peptidase, clan CA, family C1, putative
Tc00.1047053508325.110	0	2.02479	0	0.674929	#DIV/0!	hypothetical protein, conserved
Tc00.1047053509123.20	0	2.02479	0	0.674929	#DIV/0!	hypothetical protein
Tc00.1047053507237.160	2.96144	0	0	0.987147	#DIV/0!	mucin TcMUCII, putative
Tc00.1047053508097.100	2.96144	0	0	0.987147	#DIV/0!	hypothetical protein, conserved
Tc00.1047053511599.120	2.96144	0	0	0.987147	#DIV/0!	mucin-associated surface protein (MASP), putative
Tc00.1047053507907.60	1.97429	0	1.00018	0.991492	#DIV/0!	retrotransposon hot spot (RHS) protein, putative
Tc00.1047053509699.30	1.97429	0	1.00018	0.991492	#DIV/0!	mucin TcMUCII (pseudogene), putative
Tc00.1047053510261.31	1.97429	0	1.00018	0.991492	#DIV/0!	mucin-associated surface protein (MASP, pseudogene), putative
Tc00.1047053503393.10	1.97429	1.01239	0	0.995562	#DIV/0!	amino acid permease, putative
Tc00.1047053505025.10	1.97429	1.01239	0	0.995562	#DIV/0!	mucin-associated surface protein (MASP), putative
Tc00.1047053506501.310	1.97429	1.01239	0	0.995562	#DIV/0!	hypothetical protein
Tc00.1047053507701.10	1.97429	1.01239	0	0.995562	#DIV/0!	mucin TcMUCII, putative
Tc00.1047053510525.100	1.97429	1.01239	0	0.995562	#DIV/0!	histone H2A, putative
Tc00.1047053511437.40	1.97429	1.01239	0	0.995562	#DIV/0!	expression site-associated gene (ESAG-like) protein, putative
Tc00.1047053503977.15	0.987147	0	2.00036	0.995837	#DIV/0!	surface protease GP63 (pseudogene), putative
Tc00.1047053506501.341	0.987147	0	2.00036	0.995837	#DIV/0!	surface protease GP63 (pseudogene), putative
Tc00.1047053509095.10	0.987147	0	2.00036	0.995837	#DIV/0!	mucin-associated surface protein (MASP), putative
Tc00.1047053510207.10	0.987147	0	2.00036	0.995837	#DIV/0!	mucin TcMUCII, putative
Tc00.1047053510275.50	0.987147	0	2.00036	0.995837	#DIV/0!	mucin TcMUCII, putative
Tc00.1047053510557.73	0.987147	0	2.00036	0.995837	#DIV/0!	mucin-associated surface protein (MASP, pseudogene), putative
Tc00.1047053403153.20	0.987147	1.01239	1.00018	0.999907	1.02558	receptor-type adenylate cyclase (pseudogene), putative
Tc00.1047053405453.9	0.987147	1.01239	1.00018	0.999907	1.02558	dispersed gene family protein 1 (DGF-1), putative
Tc00.1047053506603.20	0.987147	1.01239	1.00018	0.999907	1.02558	mucin-associated surface protein (MASP, pseudogene), putative
Tc00.1047053506765.50	0.987147	1.01239	1.00018	0.999907	1.02558	mucin-associated surface protein (MASP), putative
Tc00.1047053507237.140	0.987147	1.01239	1.00018	0.999907	1.02558	hypothetical protein
Tc00.1047053507861.24	0.987147	1.01239	1.00018	0.999907	1.02558	trans-sialidase, putative
Tc00.1047053507953.200	0.987147	1.01239	1.00018	0.999907	1.02558	90 kDa surface protein, putative,serine-alanine-and proline-rich protein, putative
Tc00.1047053507981.51	0.987147	1.01239	1.00018	0.999907	1.02558	trans-sialidase (pseudogene), putative
Tc00.1047053508081.20	0.987147	1.01239	1.00018	0.999907	1.02558	hypothetical protein
Tc00.1047053508081.60	0.987147	1.01239	1.00018	0.999907	1.02558	hypothetical protein
Tc00.1047053508165.60	0.987147	1.01239	1.00018	0.999907	1.02558	mucin TcMUCII, putative
Tc00.1047053503767.20	0	0	3.00055	1.00018	#DIV/0!	hypothetical protein
Tc00.1047053511603.405	0	0	3.00055	1.00018	#DIV/0!	hypothetical protein, conserved (pseudogene)
Tc00.1047053442383.9	0.987147	2.02479	0	1.00398	#DIV/0!	40S ribosomal protein SA, putative
Tc00.1047053505363.15	0.987147	2.02479	0	1.00398	#DIV/0!	elongation factor 1-gamma (EF-1-gamma, pseudogene), putative
Tc00.1047053506769.50	0.987147	2.02479	0	1.00398	#DIV/0!	mucin TcMUCII, putative
Tc00.1047053506967.13	0.987147	2.02479	0	1.00398	#DIV/0!	hypothetical protein, conserved
Tc00.1047053508125.40	0.987147	2.02479	0	1.00398	#DIV/0!	hypothetical protein
Tc00.1047053508389.114	0.987147	2.02479	0	1.00398	#DIV/0!	mucin TcMUCII, putative
Tc00.1047053510207.40	0.987147	2.02479	0	1.00398	#DIV/0!	mucin-associated surface protein (MASP), putative
Tc00.1047053506267.19	0	1.01239	2.00036	1.00425	#DIV/0!	hypothetical protein
Tc00.1047053507865.9	0	1.01239	2.00036	1.00425	#DIV/0!	dispersed gene family protein 1 (DGF-1), putative
Tc00.1047053507907.30	0	1.01239	2.00036	1.00425	#DIV/0!	retrotransposon hot spot (RHS) protein, putative
Tc00.1047053508143.65	0	1.01239	2.00036	1.00425	#DIV/0!	elongation factor 1-gamma (EF-1-gamma, pseudogene), putative
Tc00.1047053508541.30	0	1.01239	2.00036	1.00425	#DIV/0!	hypothetical protein
Tc00.1047053509699.170	0	1.01239	2.00036	1.00425	#DIV/0!	hypothetical protein
Tc00.1047053509699.85	0	1.01239	2.00036	1.00425	#DIV/0!	surface protease GP63 (pseudogene), putative
Tc00.1047053510841.30	0	1.01239	2.00036	1.00425	#DIV/0!	hypothetical protein
Tc00.1047053511325.10	0	1.01239	2.00036	1.00425	#DIV/0!	amino acid permease (pseudogene), putative
Tc00.1047053511611.40	0	1.01239	2.00036	1.00425	#DIV/0!	hypothetical protein
Tc00.1047053503783.50	0	2.02479	1.00018	1.00832	#DIV/0!	surface protease GP63 (pseudogene), putative
Tc00.1047053504769.20	0	2.02479	1.00018	1.00832	#DIV/0!	mucin-associated surface protein (MASP), putative
Tc00.1047053506267.48	0	2.02479	1.00018	1.00832	#DIV/0!	hypothetical protein
Tc00.1047053506499.70	0	2.02479	1.00018	1.00832	#DIV/0!	mucin TcMUCII, putative
Tc00.1047053508099.50	0	2.02479	1.00018	1.00832	#DIV/0!	trans-sialidase, putative
Tc00.1047053510013.320	0	2.02479	1.00018	1.00832	#DIV/0!	hypothetical protein
Tc00.1047053510275.400	0	2.02479	1.00018	1.00832	#DIV/0!	mucin-associated surface protein (MASP), putative
Tc00.1047053511347.31	0	2.02479	1.00018	1.00832	#DIV/0!	elongation factor 1-gamma (EF-1-gamma, pseudogene), putative
Tc00.1047053506267.30	3.94859	0	0	1.3162	#DIV/0!	mucin TcMUCII, putative
Tc00.1047053506183.80	2.96144	0	1.00018	1.32054	#DIV/0!	hypothetical protein
Tc00.1047053506545.10	2.96144	0	1.00018	1.32054	#DIV/0!	hypothetical protein
Tc00.1047053508125.110	2.96144	0	1.00018	1.32054	#DIV/0!	hypothetical protein
Tc00.1047053506609.93	2.96144	1.01239	0	1.32461	#DIV/0!	trans-sialidase (pseudogene), putative
Tc00.1047053507229.25	2.96144	1.01239	0	1.32461	#DIV/0!	trans-sialidase (pseudogene), putative
Tc00.1047053403153.10	1.97429	0	2.00036	1.32489	#DIV/0!	receptor-type adenylate cyclase (pseudogene), putative
Tc00.1047053509581.35	1.97429	0	2.00036	1.32489	#DIV/0!	hypothetical protein, conserved (pseudogene)
Tc00.1047053509977.40	1.97429	0	2.00036	1.32489	#DIV/0!	hypothetical protein
Tc00.1047053509993.31	1.97429	0	2.00036	1.32489	#DIV/0!	mucin-associated surface protein (MASP, pseudogene), putative
Tc00.1047053506501.255	1.97429	1.01239	1.00018	1.32896	1.97393	surface protease GP63 (pseudogene), putative
Tc00.1047053506769.40	1.97429	1.01239	1.00018	1.32896	1.97393	hypothetical protein
Tc00.1047053510371.141	1.97429	1.01239	1.00018	1.32896	1.97393	hypothetical protein, conserved (pseudogene)
Tc00.1047053510561.35	1.97429	1.01239	1.00018	1.32896	1.97393	hypothetical protein
Tc00.1047053511587.111	1.97429	1.01239	1.00018	1.32896	1.97393	N-acetyltransferase complex ARD1 subunit (pseudogene), putative
Tc00.1047053511603.343	1.97429	1.01239	1.00018	1.32896	1.97393	hypothetical protein, conserved (pseudogene)
Tc00.1047053507959.90	0.987147	0	3.00055	1.32923	#DIV/0!	mucin TcMUCII, putative
Tc00.1047053509265.23	0.987147	0	3.00055	1.32923	#DIV/0!	N-acetyltransferase complex ARD1 subunit (pseudogene), putative
Tc00.1047053509391.10	0.987147	0	3.00055	1.32923	#DIV/0!	calcium-binding protein, putative
Tc00.1047053510025.126	0.987147	0	3.00055	1.32923	#DIV/0!	syntaxin binding protein (pseudogene), putative
Tc00.1047053408547.10	1.97429	2.02479	0	1.33303	#DIV/0!	mucin-associated surface protein (MASP), putative
Tc00.1047053506763.190	1.97429	2.02479	0	1.33303	#DIV/0!	mucin TcMUCII, putative
Tc00.1047053511173.420	1.97429	2.02479	0	1.33303	#DIV/0!	mucin TcMUCII, putative
Tc00.1047053466965.10	0.987147	1.01239	2.00036	1.3333	2.02641	trans-sialidase (pseudogene), putative
Tc00.1047053507961.10	0.987147	1.01239	2.00036	1.3333	2.02641	mucin-associated surface protein (MASP, pseudogene), putative
Tc00.1047053508047.11	0.987147	1.01239	2.00036	1.3333	2.02641	trans-sialidase, putative
Tc00.1047053508393.9	0.987147	1.01239	2.00036	1.3333	2.02641	dispersed gene family protein 1 (DGF-1), putative
Tc00.1047053509993.40	0.987147	1.01239	2.00036	1.3333	2.02641	mucin TcMUCI, putative
Tc00.1047053418613.20	0.987147	2.02479	1.00018	1.33737	2.05115	mucin-associated surface protein (MASP), putative
Tc00.1047053506269.90	0.987147	2.02479	1.00018	1.33737	2.05115	mucin TcMUCII, putative
Tc00.1047053506501.401	0.987147	2.02479	1.00018	1.33737	2.05115	hypothetical protein, conserved (pseudogene)
Tc00.1047053506967.110	0.987147	2.02479	1.00018	1.33737	2.05115	mucin TcMUCII, putative
Tc00.1047053507237.70	0.987147	2.02479	1.00018	1.33737	2.05115	mucin TcMUCII, putative
Tc00.1047053507953.150	0.987147	2.02479	1.00018	1.33737	2.05115	hypothetical protein
Tc00.1047053508081.40	0.987147	2.02479	1.00018	1.33737	2.05115	hypothetical protein
Tc00.1047053510275.120	0.987147	2.02479	1.00018	1.33737	2.05115	hypothetical protein
Tc00.1047053504239.230	0	1.01239	3.00055	1.33765	#DIV/0!	hypothetical protein
Tc00.1047053507511.60	0	1.01239	3.00055	1.33765	#DIV/0!	hypothetical protein
Tc00.1047053510599.70	0	1.01239	3.00055	1.33765	#DIV/0!	protamine P1, putative
Tc00.1047053511785.5	0	1.01239	3.00055	1.33765	#DIV/0!	hypothetical protein
Tc00.1047053510023.10	0.987147	3.03718	0	1.34144	#DIV/0!	hypothetical protein, conserved (pseudogene)
Tc00.1047053510375.5	0.987147	3.03718	0	1.34144	#DIV/0!	surface protease GP63 (pseudogene), putative
Tc00.1047053507163.75	0	2.02479	2.00036	1.34172	#DIV/0!	hypothetical protein
Tc00.1047053511793.10	0	2.02479	2.00036	1.34172	#DIV/0!	mucin TcMUC, putative
Tc00.1047053456097.10	0	4.04957	0	1.34986	#DIV/0!	hypothetical protein
Tc00.1047053506501.240	0	4.04957	0	1.34986	#DIV/0!	mucin-associated surface protein (MASP), putative
Tc00.1047053509293.10	3.94859	0	1.00018	1.64959	#DIV/0!	mucin TcMUCII, putative
Tc00.1047053507699.130	3.94859	1.01239	0	1.65366	#DIV/0!	mucin-associated surface protein (MASP), putative
Tc00.1047053511569.14	3.94859	1.01239	0	1.65366	#DIV/0!	dispersed gene family protein 1 (DGF-1), putative
Tc00.1047053509195.40	2.96144	0	2.00036	1.65393	#DIV/0!	mucin TcMUCII, putative
Tc00.1047053506501.50	2.96144	1.01239	1.00018	1.65801	2.9609	mucin-associated surface protein (MASP, pseudogene), putative
Tc00.1047053506767.130	1.97429	0	3.00055	1.65828	#DIV/0!	mucin TcMUCII, putative
Tc00.1047053498829.21	1.97429	1.01239	2.00036	1.66235	1.97588	hypothetical protein
Tc00.1047053503977.40	1.97429	1.01239	2.00036	1.66235	1.97588	mucin TcMUCII, putative
Tc00.1047053506965.100	1.97429	1.01239	2.00036	1.66235	1.97588	mucin-associated surface protein (MASP), putative
Tc00.1047053510013.330	1.97429	1.01239	2.00036	1.66235	1.97588	hypothetical protein
Tc00.1047053511603.369	1.97429	1.01239	2.00036	1.66235	1.97588	surface protease GP63 (pseudogene), putative
Tc00.1047053460061.20	0.987147	0	4.00073	1.66262	#DIV/0!	trans-sialidase, putative
Tc00.1047053507957.10	0.987147	0	4.00073	1.66262	#DIV/0!	mucin-associated surface protein (MASP), putative
Tc00.1047053504039.99	1.97429	2.02479	1.00018	1.66642	2.02442	mucin TcMUCII (pseudogene), putative
Tc00.1047053506269.45	1.97429	2.02479	1.00018	1.66642	2.02442	trans-sialidase (pseudogene), putative
Tc00.1047053506763.370	1.97429	2.02479	1.00018	1.66642	2.02442	hypothetical protein
Tc00.1047053507429.10	1.97429	2.02479	1.00018	1.66642	2.02442	mucin TcMUCII (pseudogene), putative
Tc00.1047053509081.130	1.97429	2.02479	1.00018	1.66642	2.02442	surface protease GP63 (pseudogene), putative
Tc00.1047053510191.31	1.97429	2.02479	1.00018	1.66642	2.02442	trans-sialidase (pseudogene), putative
Tc00.1047053507699.149	0.987147	1.01239	3.00055	1.6667	3.03961	mucin TcMUCII, putative
Tc00.1047053508439.40	0.987147	1.01239	3.00055	1.6667	3.03961	hypothetical protein
Tc00.1047053511347.11	0.987147	1.01239	3.00055	1.6667	3.03961	mucin TcMUCII, putative
Tc00.1047053506599.91	1.97429	3.03718	0	1.67049	#DIV/0!	surface protease GP63 (pseudogene), putative
Tc00.1047053506761.11	0.987147	2.02479	2.00036	1.67077	2.05115	mucin-associated surface protein (MASP), putative
Tc00.1047053508157.40	0.987147	2.02479	2.00036	1.67077	2.05115	hypothetical protein
Tc00.1047053508325.320	0.987147	2.02479	2.00036	1.67077	2.05115	protein kinase, putative
Tc00.1047053509993.51	0.987147	2.02479	2.00036	1.67077	2.05115	mucin-associated surface protein (MASP, pseudogene), putative
Tc00.1047053511069.10	0.987147	2.02479	2.00036	1.67077	2.05115	40S ribosomal protein S8, putative
Tc00.1047053466007.9	0	1.01239	4.00073	1.67104	#DIV/0!	dispersed gene family protein 1 (DGF-1), putative
Tc00.1047053508121.70	0	1.01239	4.00073	1.67104	#DIV/0!	hypothetical protein
Tc00.1047053506599.445	0.987147	3.03718	1.00018	1.67484	3.07673	hypothetical protein, conserved (pseudogene)
Tc00.1047053511553.90	0.987147	3.03718	1.00018	1.67484	3.07673	mucin TcMUCII, putative
Tc00.1047053505025.30	0	2.02479	3.00055	1.67511	#DIV/0!	mucin TcMUCII, putative
Tc00.1047053506501.105	0	2.02479	3.00055	1.67511	#DIV/0!	surface protease GP63 (pseudogene), putative
Tc00.1047053506759.190	0.987147	4.04957	0	1.67891	#DIV/0!	surface protease GP63 (pseudogene), putative
Tc00.1047053508081.10	0.987147	4.04957	0	1.67891	#DIV/0!	mucin-associated surface protein (MASP), putative
Tc00.1047053509091.10	0.987147	4.04957	0	1.67891	#DIV/0!	hypothetical protein
Tc00.1047053506501.177	0	4.04957	1.00018	1.68325	#DIV/0!	hypothetical protein, conserved (pseudogene)
Tc00.1047053506965.110	0	4.04957	1.00018	1.68325	#DIV/0!	hypothetical protein
Tc00.1047053510269.40	0	4.04957	1.00018	1.68325	#DIV/0!	hypothetical protein
Tc00.1047053511369.20	0	4.04957	1.00018	1.68325	#DIV/0!	elongation factor 1-alpha (ef-1-alpha), putative
Tc00.1047053506799.150	4.93573	0	1.00018	1.97864	#DIV/0!	surface protease GP63 (pseudogene), putative
Tc00.1047053506769.35	2.96144	0	3.00055	1.98733	#DIV/0!	surface protease GP63 (pseudogene), putative
Tc00.1047053506667.140	3.94859	2.02479	0	1.99112	#DIV/0!	hypothetical protein
Tc00.1047053510275.21	3.94859	2.02479	0	1.99112	#DIV/0!	surface protease GP63 (pseudogene), putative
Tc00.1047053504239.110	2.96144	1.01239	2.00036	1.9914	2.92519	mucin-associated surface protein (MASP), putative
Tc00.1047053506529.535	1.97429	0	4.00073	1.99167	#DIV/0!	hypothetical protein, conserved
Tc00.1047053510525.80	2.96144	2.02479	1.00018	1.99547	2.9609	histone H2A, putative
Tc00.1047053508165.425	2.96144	2.02479	1.00018	1.99547	2.9609	mucin TcMUC (pseudogene), putative
Tc00.1047053508949.4	2.96144	2.02479	1.00018	1.99547	2.9609	elongation factor 1-alpha (ef-1-alpha), putative
Tc00.1047053510205.15	2.96144	2.02479	1.00018	1.99547	2.9609	mucin TcMUCII (pseudogene), putative
Tc00.1047053510557.50	2.96144	2.02479	1.00018	1.99547	2.9609	mucin TcMUCII, putative
Tc00.1047053507237.60	1.97429	1.01239	3.00055	1.99574	2.96381	surface protease GP63 (pseudogene), putative
Tc00.1047053507957.310	1.97429	1.01239	3.00055	1.99574	2.96381	hypothetical protein
Tc00.1047053511129.54	1.97429	1.01239	3.00055	1.99574	2.96381	hypothetical protein, conserved (pseudogene)
Tc00.1047053506341.40	1.97429	2.02479	2.00036	1.99981	1.02558	hypothetical protein
Tc00.1047053511625.160	1.97429	2.02479	2.00036	1.99981	1.02558	hypothetical protein
Tc00.1047053510013.110	0.987147	1.01239	4.00073	2.00009	4.05282	mucin TcMUCII, putative
Tc00.1047053510377.420	0.987147	1.01239	4.00073	2.00009	4.05282	surface protease GP63, putative
Tc00.1047053448197.10	1.97429	3.03718	1.00018	2.00389	3.03663	mucin-associated surface protein (MASP), putative
Tc00.1047053510021.30	0.987147	2.02479	3.00055	2.00416	3.03961	mucin TcMUCII, putative
Tc00.1047053503503.15	1.97429	4.04957	0	2.00796	#DIV/0!	hypothetical protein %28pseudogene%29
Tc00.1047053504239.330	1.97429	4.04957	0	2.00796	#DIV/0!	surface protease GP63 (pseudogene), putative
Tc00.1047053507237.20	0.987147	3.03718	2.00036	2.00823	3.07673	mucin-associated surface protein (MASP), putative
Tc00.1047053508605.10	0.987147	3.03718	2.00036	2.00823	3.07673	retrotransposon hot spot protein (RHS, pseudogene), putative
Tc00.1047053508687.11	0.987147	3.03718	2.00036	2.00823	3.07673	trans-sialidase (pseudogene), putative
Tc00.1047053507699.170	0	2.02479	4.00073	2.0085	#DIV/0!	surface protease GP63 (pseudogene), putative
Tc00.1047053508121.110	0	2.02479	4.00073	2.0085	#DIV/0!	mucin-associated surface protein (MASP), putative
Tc00.1047053457109.9	0.987147	4.04957	1.00018	2.0123	4.1023	dispersed gene family protein 1 (DGF-1), putative
Tc00.1047053511797.260	0.987147	4.04957	1.00018	2.0123	4.1023	mucin-associated surface protein (MASP, pseudogene), putative
Tc00.1047053507699.37	0	3.03718	3.00055	2.01258	#DIV/0!	mucin-associated surface protein (MASP, pseudogene), putative
Tc00.1047053506965.160	4.93573	0	2.00036	2.31203	#DIV/0!	hypothetical protein
Tc00.1047053508107.20	4.93573	1.01239	1.00018	2.3161	4.93484	trans-sialidase (pseudogene), putative
Tc00.1047053510157.20	4.93573	1.01239	1.00018	2.3161	4.93484	hypothetical protein, conserved
Tc00.1047053506499.130	4.93573	2.02479	0	2.32017	#DIV/0!	hypothetical protein
Tc00.1047053506499.180	3.94859	1.01239	2.00036	2.32045	3.90025	hypothetical protein
Tc00.1047053511613.60	3.94859	1.01239	2.00036	2.32045	3.90025	mucin-associated surface protein (MASP), putative
Tc00.1047053511613.10	2.96144	1.01239	3.00055	2.32479	2.96381	mucin-associated surface protein (MASP), putative
Tc00.1047053508161.23	3.94859	3.03718	0	2.32859	#DIV/0!	hypothetical protein
Tc00.1047053506597.33	2.96144	2.02479	2.00036	2.32886	1.48045	hypothetical protein
Tc00.1047053511611.16	2.96144	2.02479	2.00036	2.32886	1.48045	mucin TcMUCII (pseudogene), putative
Tc00.1047053511213.50	2.96144	3.03718	1.00018	2.33293	3.03663	mucin TcMUCII, putative
Tc00.1047053511679.10	2.96144	3.03718	1.00018	2.33293	3.03663	mucin TcSMUGS, putative
Tc00.1047053506501.110	0.987147	1.01239	5.00091	2.33348	5.06602	mucin-associated surface protein (MASP), putative
Tc00.1047053510275.330	0.987147	1.01239	5.00091	2.33348	5.06602	mucin TcMUCII, putative
Tc00.1047053506763.80	2.96144	4.04957	0	2.337	#DIV/0!	mucin TcMUCII, putative
Tc00.1047053507859.101	1.97429	3.03718	2.00036	2.33728	1.53836	hypothetical protein, conserved (pseudogene)
Tc00.1047053508325.90	1.97429	3.03718	2.00036	2.33728	1.53836	hypothetical protein
Tc00.1047053511553.60	1.97429	3.03718	2.00036	2.33728	1.53836	hypothetical protein
Tc00.1047053507595.10	0.987147	2.02479	4.00073	2.33755	4.05282	dispersed gene family protein 1 (DGF-1, pseudogene), putative
Tc00.1047053509233.10	0.987147	2.02479	4.00073	2.33755	4.05282	hypothetical protein
Tc00.1047053504341.20	0.987147	3.03718	3.00055	2.34162	3.07673	trans-sialidase, putative
Tc00.1047053504239.180	0.987147	4.04957	2.00036	2.34569	4.1023	surface protease GP63, putative
Tc00.1047053509711.10	0.987147	5.06197	1.00018	2.34977	5.12788	dispersed gene family protein 1 (DGF-1), putative
Tc00.1047053510209.18	0	4.04957	3.00055	2.35004	#DIV/0!	mucin TcMUCII (pseudogene), putative
Tc00.1047053504557.40	0	5.06197	2.00036	2.35411	#DIV/0!	hypothetical protein
Tc00.1047053510025.205	4.93573	0	3.00055	2.64543	#DIV/0!	hypothetical protein, conserved (pseudogene)
Tc00.1047053509975.15	5.92288	2.02479	0	2.64922	#DIV/0!	surface protease GP63 (pseudogene), putative
Tc00.1047053511603.310	5.92288	2.02479	0	2.64922	#DIV/0!	hypothetical protein
Tc00.1047053507611.210	4.93573	1.01239	2.00036	2.6495	4.87531	hypothetical protein
Tc00.1047053507747.195	4.93573	1.01239	2.00036	2.6495	4.87531	glyceraldehyde-3-phosphate dehydrogenase (pseudogene), putative
Tc00.1047053508099.40	4.93573	1.01239	2.00036	2.6495	4.87531	hypothetical protein
Tc00.1047053506603.35	3.94859	1.01239	3.00055	2.65384	3.90025	trans-sialidase (pseudogene), putative
Tc00.1047053508125.30	3.94859	1.01239	3.00055	2.65384	3.90025	mucin TcMUCII, putative
Tc00.1047053510279.70	3.94859	2.02479	2.00036	2.65791	1.97393	hypothetical protein
Tc00.1047053510621.40	3.94859	2.02479	2.00036	2.65791	1.97393	hypothetical protein
Tc00.1047053505025.80	2.96144	1.01239	4.00073	2.65819	3.95175	hypothetical protein, conserved
Tc00.1047053506969.21	2.96144	1.01239	4.00073	2.65819	3.95175	mucin TcMUCII, putative
Tc00.1047053510377.150	2.96144	1.01239	4.00073	2.65819	3.95175	mucin TcMUCII, putative
Tc00.1047053507957.50	3.94859	3.03718	1.00018	2.66198	3.94787	mucin TcMUCII, putative
Tc00.1047053510373.50	3.94859	3.03718	1.00018	2.66198	3.94787	hypothetical protein
Tc00.1047053506499.10	2.96144	2.02479	3.00055	2.66226	1.48191	hypothetical protein, conserved (pseudogene)
Tc00.1047053506767.50	2.96144	2.02479	3.00055	2.66226	1.48191	mucin TcMUCII, putative
Tc00.1047053507429.6	2.96144	2.02479	3.00055	2.66226	1.48191	hypothetical protein
Tc00.1047053507953.10	2.96144	2.02479	3.00055	2.66226	1.48191	trans-sialidase, putative
Tc00.1047053511605.80	2.96144	2.02479	3.00055	2.66226	1.48191	mucin-associated surface protein (MASP), putative
Tc00.1047053508773.9	1.97429	1.01239	5.00091	2.66253	4.93969	dispersed gene family protein 1 (DGF-1), putative
Tc00.1047053509191.9	1.97429	1.01239	5.00091	2.66253	4.93969	dispersed gene family protein 1 (DGF-1, pseudogene), putative
Tc00.1047053511603.480	1.97429	1.01239	5.00091	2.66253	4.93969	hypothetical protein
Tc00.1047053511173.50	3.94859	4.04957	0	2.66605	#DIV/0!	mucin-associated surface protein (MASP), putative
Tc00.1047053506599.320	2.96144	3.03718	2.00036	2.66633	1.51831	hypothetical protein
Tc00.1047053506717.240	2.96144	3.03718	2.00036	2.66633	1.51831	hypothetical protein, conserved
Tc00.1047053506769.60	2.96144	3.03718	2.00036	2.66633	1.51831	mucin-associated surface protein (MASP, pseudogene), putative
Tc00.1047053509635.9	2.96144	3.03718	2.00036	2.66633	1.51831	hypothetical protein, conserved
Tc00.1047053506599.380	1.97429	3.03718	3.00055	2.67067	1.53836	hypothetical protein
Tc00.1047053506769.10	1.97429	3.03718	3.00055	2.67067	1.53836	hypothetical protein
Tc00.1047053510105.322	1.97429	3.03718	3.00055	2.67067	1.53836	elongation factor 1-gamma (EF-1-gamma, pseudogene), putative
Tc00.1047053506683.250	0.987147	2.02479	5.00091	2.67095	5.06602	retrotransposon hot spot protein (RHS, pseudogene), putative
Tc00.1047053508165.115	0.987147	2.02479	5.00091	2.67095	5.06602	mucin TcMUCII (pseudogene), putative
Tc00.1047053439307.19	1.97429	4.04957	2.00036	2.67474	2.05115	hypothetical protein, conserved
Tc00.1047053447925.10	0.987147	3.03718	4.00073	2.67502	4.05282	cystathionine beta-synthase, putative
Tc00.1047053506515.29	0.987147	3.03718	4.00073	2.67502	4.05282	trans-sialidase, putative
Tc00.1047053408573.5	0	2.02479	6.00109	2.67529	#DIV/0!	hypothetical protein
Tc00.1047053507559.120	1.97429	5.06197	1.00018	2.67881	5.06105	surface protease GP63, putative
Tc00.1047053506409.90	0.987147	4.04957	3.00055	2.67909	4.1023	mucin-associated surface protein (MASP), putative
Tc00.1047053506609.70	0.987147	6.07436	1.00018	2.68723	6.15346	mucin-associated surface protein (MASP), putative
Tc00.1047053510307.77	4.93573	0	4.00073	2.97882	#DIV/0!	N-acetyltransferase complex ARD1 subunit (pseudogene), putative
Tc00.1047053511797.200	4.93573	0	4.00073	2.97882	#DIV/0!	mucin-associated surface protein (MASP), putative
Tc00.1047053506599.310	4.93573	1.01239	3.00055	2.98289	4.87531	mucin-associated surface protein (MASP), putative
Tc00.1047053510371.40	4.93573	1.01239	3.00055	2.98289	4.87531	hypothetical protein
Tc00.1047053511603.390	4.93573	1.01239	3.00055	2.98289	4.87531	mucin TcMUCII, putative
Tc00.1047053509265.120	3.94859	0	5.00091	2.98316	#DIV/0!	trans-sialidase, putative
Tc00.1047053504039.57	4.93573	2.02479	2.00036	2.98696	2.46742	mucin-associated surface protein (MASP, pseudogene), putative
Tc00.1047053507985.30	4.93573	2.02479	2.00036	2.98696	2.46742	trans-sialidase (pseudogene), putative
Tc00.1047053503717.71	4.93573	3.03718	1.00018	2.99103	4.93484	trans-sialidase (pseudogene), putative
Tc00.1047053509847.70	4.93573	3.03718	1.00018	2.99103	4.93484	mucin TcMUCI, putative
Tc00.1047053507237.320	3.94859	2.02479	3.00055	2.99131	1.95012	hypothetical protein
Tc00.1047053509979.270	2.96144	2.02479	4.00073	2.99565	1.97588	mucin-associated surface protein (MASP), putative
Tc00.1047053510559.20	2.96144	2.02479	4.00073	2.99565	1.97588	mucin-associated surface protein (MASP, pseudogene), putative
Tc00.1047053506763.110	3.94859	4.04957	1.00018	2.99945	4.04884	trans-sialidase, putative
Tc00.1047053510207.35	3.94859	4.04957	1.00018	2.99945	4.04884	mucin TcMUCII (pseudogene), putative
Tc00.1047053511213.15	3.94859	4.04957	1.00018	2.99945	4.04884	mucin-associated surface protein (MASP), putative
Tc00.1047053511797.130	3.94859	4.04957	1.00018	2.99945	4.04884	mucin TcMUCII (pseudogene), putative
Tc00.1047053411337.10	2.96144	3.03718	3.00055	2.99972	1.02558	retrotransposon hot spot protein (RHS, pseudogene), putative
Tc00.1047053511605.10	2.96144	3.03718	3.00055	2.99972	1.02558	hypothetical protein
Tc00.1047053507747.114	1.97429	2.02479	5.00091	3	2.53301	mucin-associated surface protein (MASP, pseudogene), putative
Tc00.1047053507959.270	1.97429	2.02479	5.00091	3	2.53301	mucin TcMUCII, putative
Tc00.1047053509097.10	1.97429	2.02479	5.00091	3	2.53301	hypothetical protein
Tc00.1047053510025.220	3.94859	5.06197	0	3.00352	#DIV/0!	mucin-associated surface protein (MASP), putative
Tc00.1047053510377.210	3.94859	5.06197	0	3.00352	#DIV/0!	trans-sialidase (pseudogene), putative
Tc00.1047053506387.9	2.96144	4.04957	2.00036	3.00379	2.02442	chaperone DNAJ protein, putative
Tc00.1047053510377.390	2.96144	4.04957	2.00036	3.00379	2.02442	mucin-associated surface protein (MASP), putative
Tc00.1047053462545.9	1.97429	3.03718	4.00073	3.00407	2.02641	dispersed gene family protein 1 (DGF-1), putative
Tc00.1047053510279.330	1.97429	3.03718	4.00073	3.00407	2.02641	mucin-associated surface protein (MASP), putative
Tc00.1047053511401.100	1.97429	3.03718	4.00073	3.00407	2.02641	mucin-associated surface protein (MASP), putative
Tc00.1047053509993.20	2.96144	5.06197	1.00018	3.00786	5.06105	mucin TcMUCI, putative
Tc00.1047053506667.120	1.97429	4.04957	3.00055	3.00814	2.05115	mucin-associated surface protein (MASP), putative
Tc00.1047053509351.4	0.987147	3.03718	5.00091	3.00841	5.06602	ribosomal protein L38, putative
Tc00.1047053509979.365	0.987147	3.03718	5.00091	3.00841	5.06602	surface protease GP63 (pseudogene), putative
Tc00.1047053507699.180	1.97429	5.06197	2.00036	3.01221	2.56394	mucin-associated surface protein (MASP, pseudogene), putative
Tc00.1047053492827.10	0.987147	4.04957	4.00073	3.01248	4.1023	trans-sialidase, putative
Tc00.1047053510015.10	0.987147	4.04957	4.00073	3.01248	4.1023	hypothetical protein
Tc00.1047053508165.140	1.97429	6.07436	1.00018	3.01628	6.07326	mucin TcMUCII (pseudogene), putative
Tc00.1047053503977.50	0.987147	6.07436	2.00036	3.02062	6.15346	surface protease GP63 (pseudogene), putative
Tc00.1047053508167.20	0.987147	8.09915	0	3.02877	#DIV/0!	mucin TcMUCII, putative
Tc00.1047053506289.200	6.91003	1.01239	2.00036	3.30759	6.82543	hypothetical protein
Tc00.1047053506529.550	5.92288	2.02479	2.00036	3.31601	2.9609	cysteine peptidase, putative,cysteine peptidase, clan CA, family C1, cathepsin L-like, putative
Tc00.1047053510371.5	4.93573	3.03718	2.00036	3.32443	2.46742	elongation factor 1-gamma (EF-1-gamma, pseudogene), putative
Tc00.1047053506501.90	3.94859	2.02479	4.00073	3.3247	1.97588	hypothetical protein
Tc00.1047053506289.160	3.94859	3.03718	3.00055	3.32877	1.31596	hypothetical protein
Tc00.1047053510377.439	3.94859	3.03718	3.00055	3.32877	1.31596	mucin TcMUCII, putative
Tc00.1047053508683.9	2.96144	2.02479	5.00091	3.32905	2.46984	dispersed gene family protein 1 (DGF-1), putative
Tc00.1047053511357.9	3.94859	4.04957	2.00036	3.33284	2.02442	hypothetical protein, conserved
Tc00.1047053503501.14	2.96144	3.03718	4.00073	3.33312	1.35094	mucin TcMUCII, putative
Tc00.1047053506967.65	1.97429	2.02479	6.00109	3.33339	3.03961	mucin TcMUCII (pseudogene), putative
Tc00.1047053508147.140	1.97429	2.02479	6.00109	3.33339	3.03961	mucin TcMUCII, putative
Tc00.1047053506763.140	2.96144	5.06197	2.00036	3.34126	2.53052	hypothetical protein
Tc00.1047053508121.80	1.97429	4.04957	4.00073	3.34153	2.05115	mucin TcMUCII, putative
Tc00.1047053503665.21	0	2.02479	8.00145	3.34208	#DIV/0!	elongation factor 1-gamma (EF-1-gamma, pseudogene), putative
Tc00.1047053510261.41	0.987147	5.06197	4.00073	3.34995	5.12788	mucin TcMUC (pseudogene), putative
Tc00.1047053507959.180	0	6.07436	4.00073	3.35836	#DIV/0!	surface protease GP63 (pseudogene), putative
Tc00.1047053506667.30	8.88432	1.01239	1.00018	3.6323	8.8827	90 kDa surface protein, putative
Tc00.1047053507863.20	7.89717	1.01239	2.00036	3.63664	7.8005	dispersed gene family protein 1 (DGF-1), putative
Tc00.1047053506501.170	5.92288	1.01239	4.00073	3.64533	5.85037	mucin TcMUCII, putative
Tc00.1047053508125.130	4.93573	3.03718	3.00055	3.65782	1.64495	mucin TcMUCII, putative
Tc00.1047053510025.70	4.93573	3.03718	3.00055	3.65782	1.64495	90 kDa surface protein, putative,serine-alanine-and proline-rich protein, putative
Tc00.1047053511473.9	3.94859	2.02479	5.00091	3.65809	2.46984	N-acetyltransferase complex ARD1 subunit (pseudogene), putative
Tc00.1047053408547.5	4.93573	4.04957	2.00036	3.66189	2.46742	mucin TcMUCII, putative
Tc00.1047053504239.365	3.94859	3.03718	4.00073	3.66216	1.31725	surface protease GP63 (pseudogene), putative
Tc00.1047053509631.80	3.94859	3.03718	4.00073	3.66216	1.31725	mucin-associated surface protein (MASP), putative
Tc00.1047053511401.111	3.94859	3.03718	4.00073	3.66216	1.31725	elongation factor 1-gamma (EF-1-gamma, pseudogene), putative
Tc00.1047053510207.21	3.94859	4.04957	3.00055	3.66624	1.34961	mucin-associated surface protein (MASP, pseudogene), putative
Tc00.1047053506753.15	2.96144	3.03718	5.00091	3.66651	1.68867	dispersed gene family protein 1 (DGF-1, pseudogene), putative
Tc00.1047053508163.20	3.94859	5.06197	2.00036	3.67031	2.53052	mucin TcMUCII, putative
Tc00.1047053511603.190	1.97429	4.04957	5.00091	3.67493	2.53301	mucin-associated surface protein (MASP), putative
Tc00.1047053508165.34	1.97429	6.07436	3.00055	3.68307	3.07673	mucin TcMUC (pseudogene), putative
Tc00.1047053506929.10	0.987147	5.06197	5.00091	3.68334	5.12788	surface protease GP63, putative
Tc00.1047053508163.30	1.97429	8.09915	1.00018	3.69121	8.09768	hypothetical protein
Tc00.1047053417993.10	0	7.08676	4.00073	3.69583	#DIV/0!	dispersed gene family protein 1 (DGF-1, pseudogene), putative
Tc00.1047053509631.30	5.92288	3.03718	3.00055	3.98687	1.97393	mucin TcMUCII (pseudogene), putative
Tc00.1047053510013.50	5.92288	5.06197	1.00018	3.99501	5.9218	trans-sialidase, putative
Tc00.1047053503649.10	3.94859	3.03718	5.00091	3.99556	1.64656	mucin-associated surface protein (MASP, pseudogene), putative
Tc00.1047053510279.220	3.94859	3.03718	5.00091	3.99556	1.64656	mucin TcMUC (pseudogene), putative
Tc00.1047053511173.261	3.94859	3.03718	5.00091	3.99556	1.64656	surface protease GP63 (pseudogene), putative
Tc00.1047053508165.80	4.93573	5.06197	2.00036	3.99935	2.53052	hypothetical protein, conserved
Tc00.1047053510167.37	4.93573	5.06197	2.00036	3.99935	2.53052	trans-sialidase (pseudogene), putative
Tc00.1047053507957.240	3.94859	4.04957	4.00073	3.99963	1.02558	mucin-associated surface protein (MASP), putative
Tc00.1047053508229.20	3.94859	5.06197	3.00055	4.0037	1.68702	hypothetical protein
Tc00.1047053507237.89	2.96144	4.04957	5.00091	4.00397	1.68867	mucin TcMUCII, putative
Tc00.1047053508163.150	4.93573	7.08676	0	4.0075	#DIV/0!	elongation factor 1-gamma (EF-1-gamma), putative
Tc00.1047053508123.10	2.96144	5.06197	4.00073	4.00805	1.70929	hypothetical protein, conserved
Tc00.1047053509079.10	2.96144	5.06197	4.00073	4.00805	1.70929	surface protease GP63 (pseudogene), putative
Tc00.1047053509921.60	1.97429	4.04957	6.00109	4.00832	3.03961	dispersed gene family protein 1 (DGF-1), putative
Tc00.1047053506667.130	2.96144	6.07436	3.00055	4.01212	2.05115	surface protease GP63 (pseudogene), putative
Tc00.1047053508147.150	1.97429	5.06197	5.00091	4.01239	2.56394	mucin-associated surface protein (MASP), putative
Tc00.1047053509979.330	0.987147	4.04957	7.00127	4.01266	7.09243	surface protease GP63 (pseudogene), putative
Tc00.1047053510025.150	2.96144	7.08676	2.00036	4.01619	3.54273	mucin TcMUCII, putative
Tc00.1047053510377.190	2.96144	7.08676	2.00036	4.01619	3.54273	mucin TcMUCII, putative
Tc00.1047053506499.50	1.97429	7.08676	3.00055	4.02053	3.58952	hypothetical protein
Tc00.1047053507145.70	0.987147	6.07436	5.00091	4.02081	6.15346	mucin-associated surface protein (MASP, pseudogene), putative
Tc00.1047053417203.9	8.88432	1.01239	3.00055	4.29909	8.77556	dispersed gene family protein 1 (DGF-1), putative
Tc00.1047053503859.25	7.89717	0	5.00091	4.29936	#DIV/0!	surface protease GP63 (pseudogene), putative
Tc00.1047053508687.25	7.89717	2.02479	3.00055	4.3075	3.90025	hypothetical protein
Tc00.1047053506667.170	6.91003	1.01239	5.00091	4.30778	6.82543	hypothetical protein
Tc00.1047053507237.280	6.91003	1.01239	5.00091	4.30778	6.82543	mucin TcMUCII, putative
Tc00.1047053509087.20	6.91003	3.03718	3.00055	4.31592	2.30292	dispersed gene family protein 1 (DGF-1), putative
Tc00.1047053506769.90	5.92288	2.02479	5.00091	4.31619	2.92519	surface protease GP63, putative
Tc00.1047053510275.405	4.93573	1.01239	7.00127	4.31647	6.91556	hypothetical protein
Tc00.1047053507237.356	5.92288	4.04957	3.00055	4.32433	1.97393	syntaxin binding protein (pseudogene), putative
Tc00.1047053507429.40	5.92288	4.04957	3.00055	4.32433	1.97393	mucin-associated surface protein (MASP, pseudogene), putative
Tc00.1047053510279.314	5.92288	5.06197	2.00036	4.3284	2.9609	mucin TcMUCII (pseudogene), putative
Tc00.1047053510279.50	3.94859	3.03718	6.00109	4.32895	1.97588	mucin TcMUCII (pseudogene), putative
Tc00.1047053506767.410	4.93573	5.06197	3.00055	4.33275	1.68702	hypothetical protein
Tc00.1047053506769.70	4.93573	5.06197	3.00055	4.33275	1.68702	mucin TcMUCII, putative
Tc00.1047053507987.10	3.94859	4.04957	5.00091	4.33302	1.26651	trans-sialidase, putative
Tc00.1047053509871.21	2.96144	3.03718	7.00127	4.3333	2.36414	N-acetyltransferase complex ARD1 subunit (pseudogene), putative
Tc00.1047053510269.10	3.94859	5.06197	4.00073	4.33709	1.28197	mucin TcMUCII (pseudogene), putative
Tc00.1047053507761.10	2.96144	4.04957	6.00109	4.33737	2.02641	dispersed gene family protein 1 (DGF-1, pseudogene), putative
Tc00.1047053510205.60	2.96144	4.04957	6.00109	4.33737	2.02641	hypothetical protein
Tc00.1047053510449.20	2.96144	4.04957	6.00109	4.33737	2.02641	hypothetical protein, conserved (pseudogene)
Tc00.1047053507611.154	2.96144	5.06197	5.00091	4.34144	1.70929	retrotransposon hot spot protein (RHS, pseudogene), putative
Tc00.1047053510561.40	3.94859	7.08676	2.00036	4.34524	3.54273	mucin TcMUCII, putative
Tc00.1047053506267.80	2.96144	6.07436	4.00073	4.34551	2.05115	mucin-associated surface protein (MASP), putative
Tc00.1047053507953.20	1.97429	7.08676	4.00073	4.35393	3.58952	hypothetical protein
Tc00.1047053511603.151	8.88432	2.02479	3.00055	4.63655	4.38778	surface protease GP63, putative
Tc00.1047053511603.434	7.89717	2.02479	4.00073	4.6409	3.90025	surface protease GP63, putative
Tc00.1047053508081.90	6.91003	3.03718	4.00073	4.64931	2.27514	mucin-associated surface protein (MASP), putative
Tc00.1047053508125.120	6.91003	3.03718	4.00073	4.64931	2.27514	hypothetical protein
Tc00.1047053509097.36	5.92288	2.02479	6.00109	4.64959	2.96381	surface protease GP63 (pseudogene), putative
Tc00.1047053422207.10	7.89717	5.06197	1.00018	4.65311	7.89574	UDP-Gal or UDP-GlcNAc-dependent glycosyltransferase, putative
Tc00.1047053503867.20	7.89717	5.06197	1.00018	4.65311	7.89574	trans-sialidase (pseudogene), putative
Tc00.1047053508165.270	7.89717	5.06197	1.00018	4.65311	7.89574	mucin TcMUCII, putative
Tc00.1047053479517.30	5.92288	3.03718	5.00091	4.65366	1.95012	hypothetical protein
Tc00.1047053507953.30	4.93573	2.02479	7.00127	4.65393	3.45778	hypothetical protein
Tc00.1047053507953.40	4.93573	2.02479	7.00127	4.65393	3.45778	mucin-associated surface protein (MASP), putative
Tc00.1047053506501.190	5.92288	4.04957	4.00073	4.65773	1.48045	mucin TcMUCII, putative
Tc00.1047053511175.40	4.93573	3.03718	6.00109	4.658	1.97588	mucin TcMUCII, putative
Tc00.1047053510961.40	3.94859	2.02479	8.00145	4.65828	3.95175	mucin TcMUCII, putative
Tc00.1047053506969.3	3.94859	3.03718	7.00127	4.66235	2.30519	mucin-associated surface protein (MASP), putative
Tc00.1047053506767.119	4.93573	5.06197	4.00073	4.66614	1.26526	surface protease GP63 (pseudogene), putative
Tc00.1047053509699.35	4.93573	5.06197	4.00073	4.66614	1.26526	hypothetical protein, conserved (pseudogene)
Tc00.1047053510249.22	2.96144	3.03718	8.00145	4.66669	2.70188	hypothetical protein, conserved (pseudogene)
Tc00.1047053511911.81	5.92288	7.08676	1.00018	4.66994	7.08547	hypothetical protein, conserved (pseudogene)
Tc00.1047053506183.15	4.93573	6.07436	3.00055	4.67021	2.02442	trans-sialidase (pseudogene), putative
Tc00.1047053507429.60	4.93573	6.07436	3.00055	4.67021	2.02442	hypothetical protein
Tc00.1047053510279.180	2.96144	5.06197	6.00109	4.67483	2.02641	mucin TcMUCII (pseudogene), putative
Tc00.1047053507959.336	3.94859	7.08676	3.00055	4.67863	2.36182	surface protease GP63 (pseudogene), putative
Tc00.1047053507237.190	0.987147	4.04957	9.00164	4.67945	9.11884	mucin-associated surface protein (MASP), putative
Tc00.1047053506767.324	1.97429	7.08676	5.00091	4.68732	3.58952	mucin TcMUCII, putative
Tc00.1047053510961.10	0.987147	6.07436	7.00127	4.68759	7.09243	mucin-associated surface protein (MASP), putative
Tc00.1047053510447.10	0	7.08676	7.00127	4.69601	#DIV/0!	dispersed gene family protein 1 (DGF-1), putative
Tc00.1047053506769.120	0.987147	9.11154	4.00073	4.69981	9.23018	mucin-associated surface protein (MASP), putative
Tc00.1047053506501.280	8.88432	2.02479	4.00073	4.96994	4.38778	mucin TcMUCII, putative
Tc00.1047053508165.250	8.88432	4.04957	2.00036	4.97809	4.44135	hypothetical protein, conserved
Tc00.1047053505025.60	6.91003	2.02479	6.00109	4.97863	3.41272	90 kDa surface protein, putative
Tc00.1047053511737.9	6.91003	5.06197	3.00055	4.99085	2.30292	hypothetical protein, conserved
Tc00.1047053507953.80	5.92288	4.04957	5.00091	4.99112	1.46259	hypothetical protein
Tc00.1047053508165.100	6.91003	6.07436	2.00036	4.99492	3.45439	mucin TcMUCII, putative
Tc00.1047053510377.405	4.93573	4.04957	6.00109	4.99547	1.48191	hypothetical protein, conserved (pseudogene)
Tc00.1047053506519.40	2.96144	2.02479	10.0018	4.99601	4.93969	hypothetical protein
Tc00.1047053504039.210	4.93573	5.06197	5.00091	4.99954	1.02558	hypothetical protein
Tc00.1047053506113.83	4.93573	5.06197	5.00091	4.99954	1.02558	ATP-dependent DEAD/H RNA helicase (pseudogene), putative
Tc00.1047053511603.30	4.93573	5.06197	5.00091	4.99954	1.02558	mucin-associated surface protein (MASP), putative
Tc00.1047053510557.30	2.96144	4.04957	8.00145	5.00416	2.70188	hypothetical protein
Tc00.1047053503859.10	4.93573	7.08676	3.00055	5.00768	2.36182	syntaxin binding protein (pseudogene), putative
Tc00.1047053509349.10	3.94859	6.07436	5.00091	5.00795	1.53836	trans-sialidase (pseudogene), putative
Tc00.1047053510017.50	4.93573	8.09915	2.00036	5.01175	4.04884	surface protease GP63 (pseudogene), putative
Tc00.1047053506767.389	3.94859	7.08676	4.00073	5.01202	1.79476	surface protease GP63 (pseudogene), putative
Tc00.1047053506757.129	3.94859	8.09915	3.00055	5.01609	2.69923	mucin-associated surface protein (MASP, pseudogene), putative
Tc00.1047053511603.356	2.96144	7.08676	5.00091	5.01637	2.39301	syntaxin binding protein (pseudogene), putative
Tc00.1047053503717.15	2.96144	8.09915	4.00073	5.02044	2.73487	hypothetical protein
Tc00.1047053507133.10	1.97429	8.09915	5.00091	5.02478	4.1023	trans-sialidase, putative
Tc00.1047053509923.9	1.97429	9.11154	4.00073	5.02885	4.61509	dispersed gene family protein 1 (DGF-1), putative
Tc00.1047053506473.4	8.88432	3.03718	4.00073	5.30741	2.92519	hypothetical protein, conserved (pseudogene)
Tc00.1047053506113.55	8.88432	4.04957	3.00055	5.31148	2.9609	N-acetyltransferase complex ARD1 subunit (pseudogene), putative
Tc00.1047053506737.161	8.88432	4.04957	3.00055	5.31148	2.9609	mucin TcMUCI, putative
Tc00.1047053508755.20	6.91003	2.02479	7.00127	5.31203	3.45778	dispersed gene family protein 1 (DGF-1, pseudogene), putative
Tc00.1047053463155.10	5.92288	2.02479	8.00145	5.31637	3.95175	retrotransposon hot spot protein (RHS, pseudogene), putative
Tc00.1047053504239.434	8.88432	6.07436	1.00018	5.31962	8.8827	trans-sialidase, putative
Tc00.1047053509921.9	5.92288	3.03718	7.00127	5.32044	2.30519	dispersed gene family protein 1 (DGF-1), putative
Tc00.1047053506599.30	6.91003	6.07436	3.00055	5.32831	2.30292	mucin-associated surface protein (MASP, pseudogene), putative
Tc00.1047053510833.40	6.91003	6.07436	3.00055	5.32831	2.30292	trans-sialidase (pseudogene), putative
Tc00.1047053507699.90	5.92288	5.06197	5.00091	5.32859	1.18436	mucin TcMUCII, putative
Tc00.1047053507485.130	5.92288	6.07436	4.00073	5.33266	1.51831	amastin, putative
Tc00.1047053508165.380	5.92288	6.07436	4.00073	5.33266	1.51831	hypothetical protein
Tc00.1047053507867.5	3.94859	5.06197	7.00127	5.33728	1.77311	trans-sialidase, putative
Tc00.1047053509081.166	2.96144	4.04957	9.00164	5.33755	3.03961	trans-sialidase, putative
Tc00.1047053509195.70	4.93573	7.08676	4.00073	5.34107	1.77137	mucin-associated surface protein (MASP), putative
Tc00.1047053507445.9	3.94859	6.07436	6.00109	5.34135	1.53836	dispersed gene family protein 1 (DGF-1), putative
Tc00.1047053511593.91	3.94859	6.07436	6.00109	5.34135	1.53836	trans-sialidase, putative
Tc00.1047053508165.30	2.96144	5.06197	8.00145	5.34162	2.70188	mucin-associated surface protein (MASP), putative
Tc00.1047053510377.430	2.96144	5.06197	8.00145	5.34162	2.70188	mucin-associated surface protein (MASP), putative
Tc00.1047053510061.20	3.94859	7.08676	5.00091	5.34542	1.79476	hypothetical protein
Tc00.1047053510621.60	1.97429	6.07436	8.00145	5.35004	4.05282	mucin-associated surface protein (MASP), putative
Tc00.1047053507957.100	2.96144	8.09915	5.00091	5.35383	2.73487	mucin-associated surface protein (MASP, pseudogene), putative
Tc00.1047053508163.50	1.97429	9.11154	5.00091	5.36225	4.61509	mucin-associated surface protein (MASP), putative
Tc00.1047053509081.5	9.87147	5.06197	2.00036	5.6446	4.93484	mucin-associated surface protein (MASP), putative
Tc00.1047053506289.240	7.89717	3.03718	6.00109	5.64515	2.60017	hypothetical protein
Tc00.1047053506885.480	7.89717	3.03718	6.00109	5.64515	2.60017	trans-sialidase, putative
Tc00.1047053506501.100	6.91003	2.02479	8.00145	5.64542	3.95175	hypothetical protein
Tc00.1047053510561.30	7.89717	4.04957	5.00091	5.64922	1.95012	mucin-associated surface protein (MASP), putative
Tc00.1047053506599.430	6.91003	3.03718	7.00127	5.64949	2.30519	mucin TcMUCII, putative
Tc00.1047053508681.40	7.89717	5.06197	4.00073	5.65329	1.97393	dispersed gene family protein 1 (DGF-1), putative
Tc00.1047053509271.10	6.91003	5.06197	5.00091	5.65763	1.38175	trans-sialidase, putative
Tc00.1047053506409.10	5.92288	4.04957	7.00127	5.65791	1.72889	hypothetical protein
Tc00.1047053507981.20	7.89717	7.08676	2.00036	5.66143	3.94787	hypothetical protein
Tc00.1047053508121.101	5.92288	5.06197	6.00109	5.66198	1.18553	mucin TcMUCII (pseudogene), putative
Tc00.1047053510189.30	5.92288	5.06197	6.00109	5.66198	1.18553	surface protease GP63 (pseudogene), putative
Tc00.1047053507957.260	3.94859	3.03718	10.0018	5.66253	3.29313	surface protease GP63 (pseudogene), putative
Tc00.1047053507237.150	5.92288	6.07436	5.00091	5.66605	1.21465	hypothetical protein
Tc00.1047053507959.260	6.91003	8.09915	2.00036	5.66985	4.04884	mucin-associated surface protein (MASP), putative
Tc00.1047053506667.20	5.92288	7.08676	4.00073	5.67012	1.77137	hypothetical protein
Tc00.1047053511471.60	5.92288	7.08676	4.00073	5.67012	1.77137	protein kinase, putative
Tc00.1047053511553.45	4.93573	6.07436	6.00109	5.6704	1.23069	surface protease GP63 (pseudogene), putative
Tc00.1047053509979.200	5.92288	8.09915	3.00055	5.67419	2.69923	mucin-associated surface protein (MASP), putative
Tc00.1047053504219.50	3.94859	6.07436	7.00127	5.67474	1.77311	hypothetical protein, conserved (pseudogene)
Tc00.1047053506765.66	1.97429	5.06197	10.0018	5.67936	5.06602	hypothetical protein, conserved (pseudogene)
Tc00.1047053503503.40	3.94859	9.11154	4.00073	5.68695	2.30755	mucin-associated surface protein (MASP), putative
Tc00.1047053507831.10	3.94859	10.1239	3.00055	5.69102	3.37403	hypothetical protein
Tc00.1047053510851.40	2.96144	9.11154	5.00091	5.6913	3.07673	trans-sialidase (pseudogene), putative
Tc00.1047053418405.20	12.8329	3.03718	2.00036	5.95682	6.41529	mucin TcMUCII (pseudogene), putative
Tc00.1047053510755.98	7.89717	5.06197	5.00091	5.98668	1.57915	kinetoplastid membrane protein KMP-11, putative
Tc00.1047053511171.60	7.89717	5.06197	5.00091	5.98668	1.57915	surface protease GP63 (pseudogene), putative
Tc00.1047053511173.150	7.89717	5.06197	5.00091	5.98668	1.57915	mucin-associated surface protein (MASP), putative
Tc00.1047053506763.4	6.91003	4.04957	7.00127	5.98696	1.72889	surface protease GP63 (pseudogene), putative
Tc00.1047053506759.70	7.89717	6.07436	4.00073	5.99075	1.97393	mucin TcMUCII, putative
Tc00.1047053506291.31	6.91003	5.06197	6.00109	5.99103	1.36509	surface protease GP63 (pseudogene), putative
Tc00.1047053506961.97	4.93573	3.03718	10.0018	5.99158	3.29313	N-acetyltransferase complex ARD1 subunit (pseudogene), putative
Tc00.1047053509895.110	4.93573	3.03718	10.0018	5.99158	3.29313	hypothetical protein, conserved
Tc00.1047053510021.200	6.91003	6.07436	5.00091	5.9951	1.38175	mucin TcMUCII, putative
Tc00.1047053510025.60	6.91003	6.07436	5.00091	5.9951	1.38175	hypothetical protein
Tc00.1047053506609.15	5.92288	5.06197	7.00127	5.99537	1.38311	hypothetical protein %28pseudogene%29
Tc00.1047053506767.196	5.92288	5.06197	7.00127	5.99537	1.38311	surface protease GP63 (pseudogene), putative
Tc00.1047053511593.70	5.92288	6.07436	6.00109	5.99944	1.02558	mucin TcMUCII, putative
Tc00.1047053508081.70	5.92288	8.09915	4.00073	6.00759	2.02442	mucin-associated surface protein (MASP), putative
Tc00.1047053510021.190	5.92288	8.09915	4.00073	6.00759	2.02442	hypothetical protein
Tc00.1047053510377.450	5.92288	8.09915	4.00073	6.00759	2.02442	mucin-associated surface protein (MASP), putative
Tc00.1047053419637.9	4.93573	7.08676	6.00109	6.00786	1.43581	dispersed gene family protein 1 (DGF-1), putative
Tc00.1047053506799.50	3.94859	6.07436	8.00145	6.00813	2.02641	mucin-associated surface protein (MASP), putative
Tc00.1047053511785.10	5.92288	9.11154	3.00055	6.01166	3.03663	mucin-associated surface protein (MASP), putative
Tc00.1047053507953.60	4.93573	8.09915	5.00091	6.01193	1.64092	hypothetical protein
Tc00.1047053510377.260	3.94859	7.08676	7.00127	6.0122	1.79476	mucin-associated surface protein (MASP), putative
Tc00.1047053508977.130	3.94859	8.09915	6.00109	6.01628	2.05115	mucin-associated surface protein (MASP), putative
Tc00.1047053506117.9	2.96144	7.08676	8.00145	6.01655	2.70188	dispersed gene family protein 1 (DGF-1), putative
Tc00.1047053508375.89	2.96144	8.09915	7.00127	6.02062	2.73487	fucose kinase, putative
Tc00.1047053506609.60	1.97429	7.08676	9.00164	6.02089	4.55942	surface protease GP63 (pseudogene), putative
Tc00.1047053506501.300	1.97429	8.09915	8.00145	6.02497	4.1023	hypothetical protein
Tc00.1047053511001.18	10.8586	5.06197	3.00055	6.30704	3.61888	40S ribosomal protein S3A, putative
Tc00.1047053506653.10	10.8586	7.08676	1.00018	6.31518	10.8566	trans-sialidase, putative
Tc00.1047053509079.20	5.92288	3.03718	10.0018	6.32063	3.29313	mucin-associated surface protein (MASP), putative
Tc00.1047053504239.40	8.88432	7.08676	3.00055	6.32387	2.9609	surface protease GP63 (pseudogene), putative
Tc00.1047053510995.9	7.89717	6.07436	5.00091	6.32415	1.57915	dispersed gene family protein 1 (DGF-1), putative
Tc00.1047053506755.5	6.91003	5.06197	7.00127	6.32442	1.38311	hypothetical protein, conserved
Tc00.1047053508047.25	7.89717	7.08676	4.00073	6.32822	1.97393	elongation factor 1-gamma (EF-1-gamma, pseudogene), putative
Tc00.1047053510021.20	3.94859	3.03718	12.0022	6.32932	3.95175	mucin-associated surface protein (MASP), putative
Tc00.1047053506767.230	4.93573	5.06197	9.00164	6.33311	1.82377	mucin-associated surface protein (MASP), putative
Tc00.1047053511553.5	4.93573	6.07436	8.00145	6.33718	1.62113	trans-sialidase (pseudogene), putative
Tc00.1047053510377.250	6.91003	9.11154	3.00055	6.3407	3.03663	mucin TcMUCII (pseudogene), putative
Tc00.1047053504239.120	5.92288	8.09915	5.00091	6.34098	1.61954	trans-sialidase (pseudogene), putative
Tc00.1047053506463.10	5.92288	8.09915	5.00091	6.34098	1.61954	metallopeptidase, putative,metallo-peptidase, clan MP, family M67, putative
Tc00.1047053504239.90	4.93573	7.08676	7.00127	6.34125	1.43581	hypothetical protein, conserved
Tc00.1047053507757.26	4.93573	8.09915	6.00109	6.34532	1.64092	hypothetical protein
Tc00.1047053510621.30	5.92288	10.1239	3.00055	6.34912	3.37403	mucin TcMUCII, putative
Tc00.1047053507959.41	1.97429	8.09915	9.00164	6.35836	4.55942	mucin TcMUCII, putative
Tc00.1047053509699.200	2.96144	11.1363	5.00091	6.36623	3.76045	mucin TcMUCII, putative
Tc00.1047053508083.5	9.87147	3.03718	7.00127	6.63664	3.25021	elongation factor 1-gamma (EF-1-gamma, pseudogene), putative
Tc00.1047053511369.15	7.89717	4.04957	8.00145	6.6494	1.97588	elongation factor 1-alpha (EF-1-alpha, pseudogene), putative
Tc00.1047053509883.9	6.91003	4.04957	9.00164	6.65375	2.22286	dispersed gene family protein 1 (DGF-1), putative
Tc00.1047053510377.110	6.91003	4.04957	9.00164	6.65375	2.22286	hypothetical protein
Tc00.1047053507959.323	5.92288	3.03718	11.002	6.65402	3.62244	syntaxin binding protein (pseudogene), putative
Tc00.1047053510019.10	6.91003	5.06197	8.00145	6.65782	1.5807	mucin TcMUCII, putative
Tc00.1047053506761.40	5.92288	5.06197	9.00164	6.66216	1.77829	mucin-associated surface protein (MASP, pseudogene), putative
Tc00.1047053508161.10	4.93573	6.07436	9.00164	6.67058	1.82377	mucin-associated surface protein (MASP), putative
Tc00.1047053511613.80	6.91003	9.11154	4.00073	6.6741	2.27747	mucin-associated surface protein (MASP), putative
Tc00.1047053508279.10	2.96144	6.07436	11.002	6.67927	3.71508	trans-sialidase (pseudogene), putative
Tc00.1047053504103.6	5.92288	10.1239	4.00073	6.68251	2.53052	hypothetical protein, conserved
Tc00.1047053504239.260	4.93573	9.11154	6.00109	6.68279	1.84604	trans-sialidase, putative
Tc00.1047053507039.41	5.92288	11.1363	3.00055	6.68659	3.71144	hypothetical protein, conserved
Tc00.1047053506499.100	3.94859	10.1239	6.00109	6.6912	2.56394	hypothetical protein
Tc00.1047053510373.119	1.97429	11.1363	7.00127	6.70397	5.64067	mucin-associated surface protein (MASP), putative
Tc00.1047053510089.20	10.8586	4.04957	6.00109	6.96976	2.68142	surface protease GP63, putative
Tc00.1047053506951.70	11.8458	7.08676	2.00036	6.97763	5.9218	surface protease GP63 (pseudogene), putative
Tc00.1047053506501.34	9.87147	8.09915	3.00055	6.99039	3.28989	hypothetical protein, conserved (pseudogene)
Tc00.1047053503883.10	8.88432	7.08676	5.00091	6.99066	1.77654	dispersed gene family protein 1 (DGF-1, pseudogene), putative
Tc00.1047053504035.41	7.89717	6.07436	7.00127	6.99094	1.30008	mucin-associated surface protein (MASP, pseudogene), putative
Tc00.1047053510013.100	5.92288	4.04957	11.002	6.99148	2.71683	hypothetical protein
Tc00.1047053506599.40	6.91003	6.07436	8.00145	6.99528	1.31725	hypothetical protein
Tc00.1047053506767.60	8.88432	10.1239	2.00036	7.00287	5.06105	hypothetical protein, conserved (pseudogene)
Tc00.1047053510163.40	7.89717	9.11154	4.00073	7.00315	2.27747	surface protease GP63 (pseudogene), putative
Tc00.1047053511553.180	6.91003	8.09915	6.00109	7.00342	1.34961	hypothetical protein
Tc00.1047053508389.138	5.92288	7.08676	8.00145	7.0037	1.35094	mucin TcMUCII, putative
Tc00.1047053511603.141	5.92288	7.08676	8.00145	7.0037	1.35094	syntaxin binding protein (pseudogene), putative
Tc00.1047053504039.140	4.93573	7.08676	9.00164	7.00804	1.82377	surface protease GP63 (pseudogene), putative
Tc00.1047053510375.20	6.91003	10.1239	4.00073	7.01156	2.53052	trans-sialidase (pseudogene), putative
Tc00.1047053507559.10	5.92288	9.11154	6.00109	7.01184	1.53836	surface protease GP63, putative
Tc00.1047053511471.150	5.92288	11.1363	4.00073	7.01998	2.78358	hypothetical protein, conserved (pseudogene)
Tc00.1047053508165.220	2.96144	10.1239	8.00145	7.02894	3.41859	mucin TcMUCII (pseudogene), putative
Tc00.1047053504239.270	11.8458	6.07436	4.00073	7.30695	2.9609	hypothetical protein
Tc00.1047053403789.9	9.87147	4.04957	8.00145	7.3075	2.43765	DNA-directed rna polymerase I largest subunit, putative
Tc00.1047053509977.30	9.87147	7.08676	5.00091	7.31971	1.97393	mucin-associated surface protein (MASP), putative
Tc00.1047053503717.20	5.92288	3.03718	13.0024	7.32081	4.28106	mucin-associated surface protein (MASP), putative
Tc00.1047053506967.16	5.92288	3.03718	13.0024	7.32081	4.28106	surface protease GP63 (pseudogene), putative
Tc00.1047053509871.31	8.88432	8.09915	5.00091	7.32813	1.77654	ATP-dependent DEAD/H RNA helicase (pseudogene), putative
Tc00.1047053507875.159	7.89717	8.09915	6.00109	7.33247	1.34961	60S acidic ribosomal protein P2 (pseudogene), putative
Tc00.1047053508389.70	7.89717	8.09915	6.00109	7.33247	1.34961	trans-sialidase (pseudogene), putative
Tc00.1047053510961.30	7.89717	9.11154	5.00091	7.33654	1.82198	mucin-associated surface protein (MASP), putative
Tc00.1047053435601.10	6.91003	8.09915	7.00127	7.33682	1.17209	unspecified product
Tc00.1047053506501.210	6.91003	8.09915	7.00127	7.33682	1.17209	surface protease GP63 (pseudogene), putative
Tc00.1047053508681.31	4.93573	6.07436	11.002	7.33736	2.22905	hypothetical protein
Tc00.1047053511335.9	6.91003	9.11154	6.00109	7.34089	1.51831	calpain-like cysteine peptidase, putative
Tc00.1047053504239.100	3.94859	8.09915	10.0018	7.34985	2.53301	mucin TcMUCII, putative
Tc00.1047053509503.9	1.97429	13.1611	7.00127	7.37889	6.66624	dispersed gene family protein 1 (DGF-1), putative
Tc00.1047053430539.20	12.8329	5.06197	5.00091	7.63193	2.56611	amino acid transporter, putative
Tc00.1047053510557.80	11.8458	6.07436	5.00091	7.64034	2.36872	mucin TcMUCII, putative
Tc00.1047053506603.46	10.8586	7.08676	5.00091	7.64876	2.17133	hypothetical protein, conserved (pseudogene)
Tc00.1047053503717.60	10.8586	8.09915	4.00073	7.65283	2.71416	hypothetical protein
Tc00.1047053506501.70	9.87147	8.09915	5.00091	7.65717	1.97393	mucin TcMUCII, putative
Tc00.1047053503783.17	8.88432	7.08676	7.00127	7.65745	1.26896	mucin TcMUCII, putative
Tc00.1047053511125.9	6.91003	5.06197	11.002	7.658	2.17346	dispersed gene family protein 1 (DGF-1), putative
Tc00.1047053510525.110	8.88432	8.09915	6.00109	7.66152	1.48045	histone H2A, putative
Tc00.1047053509147.40	8.88432	8.09915	6.00109	7.66152	1.48045	surface antigen TASV, putative,mucin-like glycoprotein, putative
Tc00.1047053506767.183	7.89717	9.11154	6.00109	7.66994	1.51831	mucin-associated surface protein (MASP, pseudogene), putative
Tc00.1047053506289.120	5.92288	8.09915	9.00164	7.67455	1.51981	mucin-associated surface protein (MASP), putative
Tc00.1047053507847.10	4.93573	7.08676	11.002	7.67483	2.22905	mucin TcMUCII (pseudogene), putative
Tc00.1047053415331.10	5.92288	9.11154	8.00145	7.67863	1.53836	trans-sialidase (pseudogene), putative
Tc00.1047053508149.65	4.93573	8.09915	10.0018	7.6789	2.02641	hypothetical protein
Tc00.1047053506597.51	3.94859	8.09915	11.002	7.68325	2.78631	hypothetical protein
Tc00.1047053507429.49	14.8072	2.02479	7.00127	7.94442	7.31296	mucin TcMUCII, putative
Tc00.1047053506767.74	11.8458	5.06197	7.00127	7.96967	2.34015	mucin TcMUCII (pseudogene), putative
Tc00.1047053506969.6	8.88432	6.07436	9.00164	7.98677	1.48191	trans-sialidase (pseudogene), putative
Tc00.1047053504099.80	9.87147	8.09915	6.00109	7.99057	1.64495	dispersed gene family protein 1 (DGF-1, pseudogene), putative
Tc00.1047053507953.50	9.87147	8.09915	6.00109	7.99057	1.64495	hypothetical protein
Tc00.1047053507859.70	9.87147	9.11154	5.00091	7.99464	1.97393	elongation factor 1-gamma (EF-1-gamma, pseudogene), putative
Tc00.1047053506951.103	8.88432	8.09915	7.00127	7.99491	1.26896	hypothetical protein
Tc00.1047053511603.130	8.88432	8.09915	7.00127	7.99491	1.26896	hypothetical protein, conserved
Tc00.1047053508163.105	7.89717	7.08676	9.00164	7.99519	1.27021	elongation factor 1-gamma (EF-1-gamma, pseudogene), putative
Tc00.1047053508147.159	7.89717	9.11154	7.00127	8.00333	1.30141	dispersed gene family protein 1 (DGF-1), putative
Tc00.1047053507875.50	6.91003	9.11154	8.00145	8.00767	1.3186	hypothetical protein
Tc00.1047053504039.170	6.91003	10.1239	7.00127	8.01175	1.46511	mucin-associated surface protein (MASP, pseudogene), putative
Tc00.1047053507957.36	6.91003	10.1239	7.00127	8.01175	1.46511	syntaxin binding protein (pseudogene), putative
Tc00.1047053510279.250	5.92288	9.11154	9.00164	8.01202	1.53836	mucin-associated surface protein (MASP), putative
Tc00.1047053508097.110	3.94859	7.08676	13.0024	8.01257	3.29292	hypothetical protein
Tc00.1047053511873.20	2.96144	10.1239	11.002	8.02913	3.71508	hypothetical protein
Tc00.1047053506767.40	9.87147	8.09915	7.00127	8.32396	1.40995	mucin-associated surface protein (MASP), putative
Tc00.1047053508109.10	9.87147	8.09915	7.00127	8.32396	1.40995	mucin-associated surface protein (MASP), putative
Tc00.1047053510025.80	10.8586	10.1239	4.00073	8.32776	2.71416	hypothetical protein, conserved (pseudogene)
Tc00.1047053507959.310	6.91003	7.08676	11.002	8.33293	1.59218	mucin TcMUCII, putative
Tc00.1047053509883.18	7.89717	9.11154	8.00145	8.33672	1.15377	unspecified product
Tc00.1047053511055.60	3.94859	5.06197	16.0029	8.33782	4.05282	hypothetical protein, conserved
Tc00.1047053510013.190	5.92288	8.09915	11.002	8.34134	1.85754	hypothetical protein
Tc00.1047053508201.40	7.89717	11.1363	6.00109	8.34486	1.85572	mucin TcMUCII, putative
Tc00.1047053511119.10	5.92288	10.1239	9.00164	8.34948	1.70929	dispersed gene family protein 1 (DGF-1), putative
Tc00.1047053510025.230	3.94859	9.11154	12.0022	8.3541	3.03961	hypothetical protein
Tc00.1047053506501.27	6.91003	13.1611	5.00091	8.35735	2.63175	syntaxin binding protein (pseudogene), putative
Tc00.1047053504239.290	5.92288	14.1735	5.00091	8.36577	2.83419	mucin-associated surface protein (MASP), putative
Tc00.1047053507983.10	11.8458	3.03718	11.002	8.62831	3.90025	dispersed gene family protein 1 (DGF-1), putative
Tc00.1047053508813.30	9.87147	7.08676	9.00164	8.65329	1.39295	surface protease GP63 (pseudogene), putative
Tc00.1047053511611.20	8.88432	7.08676	10.0018	8.65763	1.41134	mucin-associated surface protein (MASP), putative
Tc00.1047053507145.31	6.91003	8.09915	11.002	8.67039	1.59218	elongation factor 1-gamma (EF-1-gamma, pseudogene), putative
Tc00.1047053510025.139	7.89717	10.1239	8.00145	8.67419	1.28197	hypothetical protein, conserved (pseudogene)
Tc00.1047053508151.20	2.96144	6.07436	17.0031	8.67963	5.74149	mucin-associated surface protein (MASP), putative
Tc00.1047053510017.40	3.94859	9.11154	13.0024	8.6875	3.29292	mucin TcMUCII, putative
Tc00.1047053511605.55	4.93573	13.1611	8.00145	8.69944	2.6665	hypothetical protein
Tc00.1047053507465.10	11.8458	6.07436	9.00164	8.97392	1.95012	receptor-type adenylate cyclase, putative
Tc00.1047053508147.20	10.8586	5.06197	11.002	8.97419	2.17346	dispersed gene family protein 1 (DGF-1), putative
Tc00.1047053506499.110	10.8586	8.09915	8.00145	8.98641	1.35708	mucin TcMUCII (pseudogene), putative
Tc00.1047053510025.165	9.87147	7.08676	10.0018	8.98668	1.41134	hypothetical protein, conserved (pseudogene)
Tc00.1047053505025.90	8.88432	8.09915	10.0018	8.9951	1.23492	mucin-associated surface protein (MASP), putative
Tc00.1047053506801.20	8.88432	8.09915	10.0018	8.9951	1.23492	mucin-like glycoprotein, putative
Tc00.1047053507163.20	8.88432	8.09915	10.0018	8.9951	1.23492	hypothetical protein
Tc00.1047053508165.360	8.88432	9.11154	9.00164	8.99917	1.02558	surface protease GP63 (pseudogene), putative
Tc00.1047053511585.260	10.8586	12.1487	4.00073	9.00269	3.03663	dispersed gene family protein 1 (DGF-1, pseudogene), putative
Tc00.1047053510211.10	8.88432	10.1239	8.00145	9.00324	1.26526	trans-sialidase (pseudogene), putative
Tc00.1047053511613.70	7.89717	10.1239	9.00164	9.00758	1.28197	hypothetical protein
Tc00.1047053506599.350	5.92288	8.09915	13.0024	9.00813	2.19528	mucin TcMUCII, putative
Tc00.1047053510261.10	8.88432	12.1487	6.00109	9.01138	2.02442	mucin-associated surface protein (MASP), putative
Tc00.1047053511587.36	8.88432	12.1487	6.00109	9.01138	2.02442	N-acetyltransferase complex ARD1 subunit (pseudogene), putative
Tc00.1047053508109.70	5.92288	9.11154	12.0022	9.0122	2.02641	hypothetical protein %28pseudogene%29
Tc00.1047053510275.110	6.91003	11.1363	9.00164	9.016	1.61162	trans-sialidase (pseudogene), putative
Tc00.1047053509097.28	7.89717	13.1611	6.00109	9.01979	2.19312	hypothetical protein, conserved
Tc00.1047053511595.59	4.93573	11.1363	11.002	9.02469	2.25627	trans-sialidase, putative
Tc00.1047053506599.130	6.91003	15.1859	5.00091	9.03228	3.03663	mucin TcMUCII (pseudogene), putative
Tc00.1047053509979.350	4.93573	13.1611	9.00164	9.03283	2.6665	mucin-associated surface protein (MASP), putative
Tc00.1047053507941.170	4.93573	15.1859	7.00127	9.04097	3.07673	histone H4, putative
Tc00.1047053510279.30	16.7815	5.06197	6.00109	9.28152	3.31521	hypothetical protein
Tc00.1047053511873.5	13.8201	7.08676	7.00127	9.30269	1.97393	hypothetical protein
Tc00.1047053473633.9	8.88432	2.02479	17.0031	9.30407	8.39747	dispersed gene family protein 1 (DGF-1), putative
Tc00.1047053511173.110	12.8329	7.08676	8.00145	9.30704	1.81083	mucin TcMUCII, putative
Tc00.1047053511797.110	11.8458	6.07436	10.0018	9.30731	1.95012	trans-sialidase, putative
Tc00.1047053506765.74	8.88432	4.04957	15.0027	9.31221	3.70477	mucin-associated surface protein (MASP), putative
Tc00.1047053507953.170	11.8458	9.11154	7.00127	9.31952	1.69194	hypothetical protein
Tc00.1047053510013.180	9.87147	7.08676	11.002	9.32007	1.55247	hypothetical protein
Tc00.1047053510261.21	8.88432	6.07436	13.0024	9.32035	2.14053	hypothetical protein
Tc00.1047053508165.185	9.87147	9.11154	9.00164	9.32821	1.09663	mucin TcMUCII (pseudogene), putative
Tc00.1047053508047.20	8.88432	8.09915	11.002	9.32849	1.35841	mucin-associated surface protein (MASP), putative
Tc00.1047053506523.9	9.87147	10.1239	8.00145	9.33229	1.26526	dispersed gene family protein 1 (DGF-1), putative
Tc00.1047053506599.100	9.87147	10.1239	8.00145	9.33229	1.26526	mucin-associated surface protein (MASP), putative
Tc00.1047053508539.150	7.89717	8.09915	12.0022	9.33283	1.51981	surface protease GP63 (pseudogene), putative
Tc00.1047053506961.104	9.87147	11.1363	7.00127	9.33636	1.59062	ATP-dependent DEAD/H RNA helicase (pseudogene), putative
Tc00.1047053507283.10	6.91003	8.09915	13.0024	9.33718	1.88167	trans-sialidase, putative
Tc00.1047053510621.70	5.92288	7.08676	15.0027	9.33745	2.53301	mucin TcMUCII, putative
Tc00.1047053506501.20	7.89717	10.1239	10.0018	9.34098	1.28197	surface protease GP63, putative
Tc00.1047053506501.5	6.91003	11.1363	10.0018	9.34939	1.61162	trans-sialidase (pseudogene), putative
Tc00.1047053509763.20	4.93573	11.1363	12.0022	9.35808	2.43169	hypothetical protein
Tc00.1047053506501.160	6.91003	14.1735	7.00127	9.3616	2.05115	mucin-associated surface protein (MASP, pseudogene), putative
Tc00.1047053503875.10	5.92288	13.1611	9.00164	9.36188	2.22208	mucin-associated surface protein (MASP), putative
Tc00.1047053510191.20	16.7815	5.06197	7.00127	9.61491	3.31521	mucin TcMUCII, putative
Tc00.1047053506759.31	13.8201	5.06197	10.0018	9.62795	2.73017	surface protease GP63 (pseudogene), putative
Tc00.1047053503759.30	13.8201	7.08676	8.00145	9.63609	1.95012	trans-sialidase, putative
Tc00.1047053504039.175	13.8201	7.08676	8.00145	9.63609	1.95012	hypothetical protein, conserved (pseudogene)
Tc00.1047053506767.381	10.8586	9.11154	9.00164	9.65726	1.20629	syntaxin binding protein (pseudogene), putative
Tc00.1047053510377.70	7.89717	6.07436	15.0027	9.65809	2.46984	mucin TcMUCII, putative
Tc00.1047053506765.49	11.8458	11.1363	6.00109	9.66106	1.97393	hypothetical protein
Tc00.1047053511603.200	8.88432	8.09915	12.0022	9.66188	1.48191	mucin TcMUCII, putative
Tc00.1047053510721.21	9.87147	10.1239	9.00164	9.66568	1.12468	hypothetical protein
Tc00.1047053511787.10	9.87147	10.1239	9.00164	9.66568	1.12468	mucin-associated surface protein (MASP), putative
Tc00.1047053511787.20	10.8586	13.1611	5.00091	9.67355	2.63175	trans-sialidase (pseudogene), putative
Tc00.1047053509633.50	9.87147	12.1487	7.00127	9.67382	1.73522	serine/threonine-protein phosphatase PP1, putative
Tc00.1047053506499.80	5.92288	10.1239	13.0024	9.68306	2.19528	mucin-associated surface protein (MASP), putative
Tc00.1047053510089.10	7.89717	13.1611	8.00145	9.68658	1.66656	mucin-associated surface protein (MASP), putative
Tc00.1047053511615.10	7.89717	13.1611	8.00145	9.68658	1.66656	trans-sialidase, putative
Tc00.1047053507429.20	3.94859	10.1239	15.0027	9.69175	3.79952	mucin-associated surface protein (MASP), putative
Tc00.1047053508227.30	12.8329	4.04957	13.0024	9.96161	3.2108	mucin TcMUCII, putative
Tc00.1047053507957.270	12.8329	7.08676	10.0018	9.97383	1.81083	mucin TcMUCI, putative
Tc00.1047053508099.30	10.8586	5.06197	14.0025	9.97438	2.76623	hypothetical protein
Tc00.1047053506499.140	13.8201	9.11154	7.00127	9.97762	1.97393	mucin-associated surface protein (MASP), putative
Tc00.1047053511603.470	11.8458	7.08676	11.002	9.97817	1.67153	90 kDa surface protein, putative,serine-alanine-and proline-rich protein, putative
Tc00.1047053506601.21	9.87147	5.06197	15.0027	9.97872	2.96381	syntaxin binding protein (pseudogene), putative
Tc00.1047053504039.240	10.8586	9.11154	10.0018	9.99066	1.19174	mucin TcMUCII, putative
Tc00.1047053510343.15	9.87147	10.1239	10.0018	9.99907	1.02558	protein kinase, putative
Tc00.1047053504229.37	7.89717	9.11154	13.0024	10.0037	1.64646	hypothetical protein
Tc00.1047053506799.120	6.91003	8.09915	15.0027	10.004	2.17115	hypothetical protein
Tc00.1047053510845.10	8.88432	12.1487	9.00164	10.0116	1.36743	retrotransposon hot spot (RHS) protein, putative
Tc00.1047053507237.310	9.87147	15.1859	5.00091	10.0194	3.03663	surface protease GP63 (pseudogene), putative
Tc00.1047053506409.130	5.92288	12.1487	12.0022	10.0246	2.05115	mucin-associated surface protein (MASP, pseudogene), putative
Tc00.1047053511621.200	15.7943	8.09915	7.00127	10.2983	2.25592	ribosomal protein L11, putative
Tc00.1047053504239.150	14.8072	8.09915	8.00145	10.3026	1.85056	hypothetical protein
Tc00.1047053507959.290	10.8586	7.08676	13.0024	10.3159	1.83474	hypothetical protein
Tc00.1047053506467.40	13.8201	11.1363	6.00109	10.3192	2.30292	serine/threonine protein kinase, putative
Tc00.1047053508539.155	9.87147	8.09915	13.0024	10.3243	1.6054	mucin TcMUCII, putative
Tc00.1047053511875.64	9.87147	9.11154	12.0022	10.3284	1.31725	hypothetical protein, conserved (pseudogene)
Tc00.1047053506501.350	9.87147	10.1239	11.002	10.3325	1.11453	mucin-associated surface protein (MASP), putative
Tc00.1047053503501.70	7.89717	8.09915	15.0027	10.333	1.89976	mucin-associated surface protein (MASP), putative
Tc00.1047053511701.19	6.91003	9.11154	15.0027	10.3414	2.17115	surface protease GP63, putative
Tc00.1047053511871.170	6.91003	9.11154	15.0027	10.3414	2.17115	trans-sialidase (pseudogene), putative
Tc00.1047053507237.353	9.87147	13.1611	8.00145	10.3447	1.64484	hypothetical protein, conserved (pseudogene)
Tc00.1047053503659.10	6.91003	11.1363	13.0024	10.3496	1.88167	mucin-associated surface protein (MASP), putative
Tc00.1047053507683.10	4.93573	16.1983	10.0018	10.3786	3.28184	hypothetical protein, conserved
Tc00.1047053510349.90	16.7815	4.04957	11.002	10.611	4.14401	metallopeptidase, putative,metallo-peptidase, clan MP, family M67, putative
Tc00.1047053511593.20	12.8329	5.06197	14.0025	10.6325	2.76623	mucin TcMUCII, putative
Tc00.1047053508227.51	12.8329	8.09915	11.002	10.6447	1.58448	surface protease GP63 (pseudogene), putative
Tc00.1047053507237.30	12.8329	9.11154	10.0018	10.6488	1.40842	hypothetical protein
Tc00.1047053506289.150	11.8458	9.11154	11.002	10.6531	1.30008	mucin-associated surface protein (MASP), putative
Tc00.1047053507847.30	11.8458	10.1239	10.0018	10.6572	1.18436	mucin TcMUCII (pseudogene), putative
Tc00.1047053506671.30	11.8458	12.1487	8.00145	10.6653	1.51831	mucin-associated surface protein (MASP, pseudogene), putative
Tc00.1047053508389.146	9.87147	11.1363	11.002	10.6699	1.12813	hypothetical protein
Tc00.1047053503667.39	7.89717	10.1239	14.0025	10.6746	1.77311	dispersed gene family protein 1 (DGF-1), putative
Tc00.1047053506289.94	5.92288	9.11154	17.0031	10.6792	2.87075	mucin-like glycoprotein, putative
Tc00.1047053507237.10	15.7943	7.08676	10.0018	10.961	2.22871	trans-sialidase, putative
Tc00.1047053506799.40	11.8458	6.07436	15.0027	10.9743	2.46984	hypothetical protein
Tc00.1047053509881.9	11.8458	10.1239	11.002	10.9906	1.17007	dispersed gene family protein 1 (DGF-1), putative
Tc00.1047053510157.10	10.8586	10.1239	12.0022	10.9949	1.18553	mucin-associated surface protein (MASP), putative
Tc00.1047053506759.160	10.8586	11.1363	11.002	10.999	1.02558	mucin TcMUCII, putative
Tc00.1047053506951.50	10.8586	11.1363	11.002	10.999	1.02558	mucin TcMUCII (pseudogene), putative
Tc00.1047053511603.330	9.87147	10.1239	13.0024	10.9993	1.31717	mucin TcMUCII, putative
Tc00.1047053506769.30	12.8329	14.1735	6.00109	11.0025	2.36182	mucin-associated surface protein (MASP), putative
Tc00.1047053510061.60	6.91003	8.09915	18.0033	11.0041	2.60538	dispersed gene family protein 1 (DGF-1), putative
Tc00.1047053506243.110	8.88432	12.1487	12.0022	11.0117	1.36743	expression site-associated gene (ESAG-like) protein, putative,expression site-associated gene 3 (ESAG3-like) protein, putative
Tc00.1047053506667.70	8.88432	12.1487	12.0022	11.0117	1.36743	mucin TcMUCII, putative
Tc00.1047053508715.20	7.89717	11.1363	14.0025	11.012	1.77311	surface protease GP63 (pseudogene), putative
Tc00.1047053511587.75	10.8586	15.1859	7.00127	11.0153	2.16902	hypothetical protein
Tc00.1047053506799.110	8.88432	15.1859	9.00164	11.024	1.70929	hypothetical protein
Tc00.1047053479517.50	12.8329	8.09915	13.0024	11.3115	1.6054	surface protease GP63, putative
Tc00.1047053510275.283	9.87147	8.09915	16.0029	11.3245	1.97588	mucin TcMUCII (pseudogene), putative
Tc00.1047053506759.20	10.8586	11.1363	12.0022	11.3324	1.10531	mucin-associated surface protein (MASP), putative
Tc00.1047053506495.50	9.87147	10.1239	14.0025	11.3326	1.41849	hypothetical protein
Tc00.1047053507959.210	10.8586	12.1487	11.002	11.3364	1.11881	mucin-associated surface protein (MASP), putative
Tc00.1047053507701.4	8.88432	11.1363	14.0025	11.3411	1.5761	mucin-associated surface protein (MASP), putative
Tc00.1047053503713.50	10.8586	14.1735	9.00164	11.3446	1.57455	trans-sialidase, putative
Tc00.1047053509979.187	10.8586	14.1735	9.00164	11.3446	1.57455	surface protease GP63 (pseudogene), putative
Tc00.1047053509205.100	8.88432	12.1487	13.0024	11.3451	1.46352	surface protease GP63, putative
Tc00.1047053511597.25	8.88432	12.1487	13.0024	11.3451	1.46352	hypothetical protein
Tc00.1047053505931.20	9.87147	14.1735	10.0018	11.3489	1.43581	surface protease GP63, putative
Tc00.1047053506601.11	9.87147	14.1735	10.0018	11.3489	1.43581	hypothetical protein, conserved (pseudogene)
Tc00.1047053506763.234	8.88432	13.1611	12.0022	11.3492	1.48139	mucin-associated surface protein (MASP, pseudogene), putative,mucin-associated surface protein (MASP), putative, frameshift
Tc00.1047053506801.40	8.88432	16.1983	9.00164	11.3614	1.82325	mucin-associated surface protein (MASP), putative
Tc00.1047053510021.80	4.93573	14.1735	15.0027	11.3707	3.03961	90 kDa surface protein, putative
Tc00.1047053510021.109	17.7686	6.07436	11.002	11.615	2.92519	mucin-associated surface protein (MASP, pseudogene), putative
Tc00.1047053511603.304	16.7815	8.09915	10.0018	11.6275	2.07201	mucin TcMUCII, putative
Tc00.1047053510275.150	16.7815	11.1363	7.00127	11.6397	2.39692	hypothetical protein, conserved (pseudogene)
Tc00.1047053506885.210	11.8458	7.08676	16.0029	11.6451	2.25814	trans-sialidase, putative
Tc00.1047053508681.11	14.8072	12.1487	8.00145	11.6525	1.85056	trans-sialidase (pseudogene), putative
Tc00.1047053506375.35	10.8586	11.1363	13.0024	11.6658	1.19742	hypothetical protein
Tc00.1047053508163.390	9.87147	10.1239	15.0027	11.666	1.51981	hypothetical protein, conserved
Tc00.1047053506267.101	9.87147	11.1363	14.0025	11.6701	1.41849	surface protease GP63 (pseudogene), putative
Tc00.1047053508835.30	8.88432	13.1611	13.0024	11.6826	1.48139	trans-sialidase (pseudogene), putative
Tc00.1047053508165.350	9.87147	16.1983	9.00164	11.6905	1.79948	mucin-associated surface protein (MASP), putative
Tc00.1047053507953.70	6.91003	13.1611	15.0027	11.6913	2.17115	90 kDa surface protein, putative,serine-alanine-and proline-rich protein, putative
Tc00.1047053509975.30	8.88432	16.1983	10.0018	11.6948	1.82325	mucin-associated surface protein (MASP), putative
Tc00.1047053509089.9	17.7686	8.09915	10.0018	11.9565	2.19389	dispersed gene family protein 1 (DGF-1), putative
Tc00.1047053507871.9	13.8201	8.09915	14.0025	11.9739	1.72889	dispersed gene family protein 1 (DGF-1), putative
Tc00.1047053505123.28	14.8072	10.1239	11.002	11.9777	1.46259	MCAK-like kinesin, putative
Tc00.1047053507907.10	13.8201	9.11154	13.0024	11.978	1.51676	trans-sialidase, putative
Tc00.1047053508159.13	13.8201	9.11154	13.0024	11.978	1.51676	trans-sialidase (pseudogene), putative
Tc00.1047053510269.73	11.8458	8.09915	16.0029	11.9826	1.97588	hypothetical protein, conserved (pseudogene)
Tc00.1047053510621.49	12.8329	11.1363	12.0022	11.9905	1.15235	mucin-associated surface protein (MASP), putative
Tc00.1047053510279.340	11.8458	10.1239	14.0025	11.9907	1.38311	mucin TcMUCII, putative
Tc00.1047053506759.130	14.8072	15.1859	6.00109	11.9981	2.53052	hypothetical protein %28pseudogene%29
Tc00.1047053504039.160	9.87147	10.1239	16.0029	11.9994	1.62113	mucin-associated surface protein (MASP), putative
Tc00.1047053504039.230	11.8458	14.1735	10.0018	12.007	1.41709	mucin-associated surface protein (MASP), putative
Tc00.1047053511181.160	11.8458	15.1859	9.00164	12.0111	1.68702	choline/ethanolamine kinase (pseudogene), putative
Tc00.1047053509975.41	7.89717	16.1983	12.0022	12.0326	2.05115	mucin TcMUC, putative
Tc00.1047053509837.40	7.89717	17.2107	11.002	12.0366	2.17935	histone H1, putative
Tc00.1047053511603.500	6.91003	18.2231	11.002	12.045	2.6372	mucin-associated surface protein (MASP), putative
Tc00.1047053506973.25	19.7429	11.1363	6.00109	12.2935	3.28989	hypothetical protein
Tc00.1047053511603.70	13.8201	7.08676	16.0029	12.3032	2.25814	mucin TcMUCII, putative
Tc00.1047053509979.281	10.8586	7.08676	19.0035	12.3163	2.68154	elongation factor 1-gamma (EF-1-gamma, pseudogene), putative
Tc00.1047053506759.150	13.8201	11.1363	12.0022	12.3195	1.24099	hypothetical protein, conserved (pseudogene)
Tc00.1047053509699.250	12.8329	12.1487	12.0022	12.3279	1.06921	hypothetical protein
Tc00.1047053507863.3	13.8201	15.1859	8.00145	12.3358	1.89789	trans-sialidase (pseudogene), putative
Tc00.1047053506501.390	10.8586	12.1487	14.0025	12.3366	1.28953	mucin TcMUCII, putative
Tc00.1047053506971.30	10.8586	12.1487	14.0025	12.3366	1.28953	trans-sialidase (pseudogene), putative
Tc00.1047053510773.9	9.87147	11.1363	16.0029	12.3369	1.62113	hypothetical protein, conserved
Tc00.1047053511553.10	12.8329	19.2355	5.00091	12.3564	3.8464	mucin-associated surface protein (MASP), putative
Tc00.1047053503909.40	5.92288	15.1859	16.0029	12.3706	2.70188	hypothetical protein
Tc00.1047053506677.4	5.92288	16.1983	15.0027	12.3746	2.73487	hypothetical protein, conserved
Tc00.1047053510025.191	8.88432	20.2479	8.00145	12.3779	2.53052	surface protease GP63 (pseudogene), putative
Tc00.1047053511593.65	7.89717	20.2479	9.00164	12.3822	2.56394	hypothetical protein
Tc00.1047053504229.44	18.7558	10.1239	9.00164	12.6271	2.0836	hypothetical protein, conserved (pseudogene)
Tc00.1047053505025.50	17.7686	12.1487	8.00145	12.6396	2.22068	hypothetical protein
Tc00.1047053511603.60	14.8072	10.1239	13.0024	12.6445	1.46259	mucin TcMUCII, putative
Tc00.1047053511625.149	15.7943	12.1487	10.0018	12.6483	1.57915	mucin TcMUCII (pseudogene), putative
Tc00.1047053508163.240	15.7943	13.1611	9.00164	12.6524	1.75461	hypothetical protein
Tc00.1047053507477.5	12.8329	10.1239	15.0027	12.6532	1.48191	trans-sialidase, putative
Tc00.1047053503397.5	12.8329	14.1735	11.002	12.6695	1.28827	N-acetyltransferase complex ARD1 subunit (pseudogene), putative
Tc00.1047053510025.250	10.8586	12.1487	15.0027	12.67	1.38164	trans-sialidase (pseudogene), putative
Tc00.1047053510371.61	12.8329	15.1859	10.0018	12.6735	1.51831	surface protease GP63 (pseudogene), putative
Tc00.1047053510561.50	11.8458	14.1735	12.0022	12.6738	1.19651	mucin-associated surface protein (MASP), putative
Tc00.1047053483813.10	7.89717	10.1239	20.0036	12.6749	2.53301	trans-sialidase, putative
Tc00.1047053510021.90	9.87147	14.1735	14.0025	12.6825	1.43581	hypothetical protein, conserved (pseudogene)
Tc00.1047053510377.100	7.89717	12.1487	18.0033	12.6831	2.27971	mucin-associated surface protein (MASP), putative
Tc00.1047053506369.70	8.88432	14.1735	15.0027	12.6869	1.68867	histone H1, putative
Tc00.1047053507237.170	5.92288	17.2107	15.0027	12.7121	2.9058	mucin-associated surface protein (MASP), putative
Tc00.1047053511175.20	12.8329	14.1735	12.0022	13.0029	1.18091	hypothetical protein
Tc00.1047053509123.5	12.8329	16.1983	10.0018	13.011	1.61954	trans-sialidase (pseudogene), putative
Tc00.1047053434945.10	13.8201	18.2231	7.00127	13.0148	2.60283	hypothetical protein, conserved
Tc00.1047053507953.130	9.87147	16.1983	13.0024	13.024	1.64092	hypothetical protein
Tc00.1047053506799.130	6.91003	14.1735	18.0033	13.0289	2.60538	mucin-associated surface protein (MASP), putative
Tc00.1047053507237.100	7.89717	21.2603	10.0018	13.0531	2.69214	mucin-associated surface protein (MASP), putative
Tc00.1047053508165.70	18.7558	13.1611	8.00145	13.3061	2.34405	hypothetical protein
Tc00.1047053510209.27	13.8201	12.1487	14.0025	13.3238	1.15259	mucin-associated surface protein (MASP), putative
Tc00.1047053506501.230	13.8201	13.1611	13.0024	13.3278	1.06289	mucin TcMUCII, putative
Tc00.1047053507479.70	13.8201	13.1611	13.0024	13.3278	1.06289	trans-sialidase, putative
Tc00.1047053506651.9	12.8329	13.1611	14.0025	13.3322	1.09114	dispersed gene family protein 1 (DGF-1), putative
Tc00.1047053511121.20	12.8329	15.1859	12.0022	13.3403	1.26526	hypothetical protein
Tc00.1047053504039.120	10.8586	16.1983	13.0024	13.3531	1.49175	mucin TcMUCII, putative
Tc00.1047053510603.110	9.87147	23.2851	7.00127	13.3859	3.32583	hypothetical protein, conserved
Tc00.1047053511789.10	20.7301	13.1611	7.00127	13.6308	2.9609	dispersed gene family protein 1 (DGF-1, pseudogene), putative
Tc00.1047053506499.30	14.8072	7.08676	19.0035	13.6325	2.68154	trans-sialidase (pseudogene), putative
Tc00.1047053507959.240	13.8201	11.1363	16.0029	13.6531	1.437	syntaxin binding protein (pseudogene), putative
Tc00.1047053506759.40	13.8201	12.1487	15.0027	13.6572	1.23492	mucin-associated surface protein (MASP), putative
Tc00.1047053509009.10	12.8329	11.1363	17.0031	13.6574	1.52681	dynein heavy chain, cytosolic, putative
Tc00.1047053508229.30	12.8329	12.1487	16.0029	13.6615	1.31725	mucin-associated surface protein (MASP), putative
Tc00.1047053506501.275	15.7943	16.1983	9.00164	13.6648	1.79948	hypothetical protein, conserved (pseudogene)
Tc00.1047053507237.120	14.8072	15.1859	11.002	13.665	1.38029	mucin-associated surface protein (MASP), putative
Tc00.1047053506961.10	13.8201	14.1735	13.0024	13.6653	1.09007	retrotransposon hot spot (RHS) protein, putative
Tc00.1047053504149.210	13.8201	16.1983	11.002	13.6735	1.47231	N-acetyltransferase complex ARD1 subunit (pseudogene), putative
Tc00.1047053508687.30	10.8586	13.1611	17.0031	13.6743	1.56586	mucin-associated surface protein (MASP, pseudogene), putative
Tc00.1047053510017.15	10.8586	15.1859	15.0027	13.6824	1.39851	surface protease GP63 (pseudogene), putative
Tc00.1047053511173.309	7.89717	12.1487	21.0038	13.6832	2.65966	mucin-associated surface protein (MASP, pseudogene), putative
Tc00.1047053506757.70	9.87147	15.1859	16.0029	13.6868	1.62113	retrotransposon hot spot protein (RHS, pseudogene), putative
Tc00.1047053510021.10	7.89717	20.2479	13.0024	13.7158	2.56394	mucin TcMUCII, putative
Tc00.1047053506671.20	22.7044	12.1487	7.00127	13.9515	3.24289	mucin TcMUC (pseudogene), putative
Tc00.1047053506487.24	18.7558	12.1487	11.002	13.9688	1.70476	dispersed gene family protein 1 (DGF-1), putative
Tc00.1047053507847.20	13.8201	9.11154	19.0035	13.9783	2.08565	mucin-associated surface protein (MASP, pseudogene), putative
Tc00.1047053508143.15	13.8201	9.11154	19.0035	13.9783	2.08565	dispersed gene family protein 1 (DGF-1), putative
Tc00.1047053507243.9	13.8201	11.1363	17.0031	13.9865	1.52681	dispersed gene family protein 1 (DGF-1), putative
Tc00.1047053510021.140	13.8201	12.1487	16.0029	13.9906	1.31725	mucin TcMUCII (pseudogene), putative
Tc00.1047053510275.410	14.8072	16.1983	11.002	14.0025	1.47231	hypothetical protein
Tc00.1047053503665.15	12.8329	14.1735	15.0027	14.003	1.16908	trans-sialidase (pseudogene), putative
Tc00.1047053508775.30	12.8329	14.1735	15.0027	14.003	1.16908	dispersed gene family protein 1 (DGF-1), putative
Tc00.1047053506501.150	8.88432	17.2107	16.0029	14.0326	1.9372	surface protease GP63 (pseudogene), putative
Tc00.1047053504193.15	21.7172	10.1239	11.002	14.2811	2.14514	trans-sialidase, putative
Tc00.1047053510375.40	9.87147	11.1363	22.004	14.3373	2.22905	mucin-associated surface protein (MASP), putative
Tc00.1047053509699.268	14.8072	17.2107	11.002	14.34	1.56432	glyceraldehyde 3-phosphate dehydrogenase (pseudogene), putative
Tc00.1047053507237.340	11.8458	14.1735	17.0031	14.3408	1.43537	mucin-associated surface protein (MASP), putative
Tc00.1047053503623.10	10.8586	18.2231	14.0025	14.3614	1.67822	dispersed gene family protein 1 (DGF-1), putative
Tc00.1047053510553.40	10.8586	18.2231	14.0025	14.3614	1.67822	trans-sialidase, putative
Tc00.1047053511607.110	9.87147	18.2231	15.0027	14.3658	1.84604	mucin-associated surface protein (MASP), putative
Tc00.1047053505607.9	7.89717	18.2231	17.0031	14.3744	2.30755	dispersed gene family protein 1 (DGF-1), putative
Tc00.1047053511553.80	7.89717	18.2231	17.0031	14.3744	2.30755	hypothetical protein, conserved
Tc00.1047053506269.25	20.7301	9.11154	14.0025	14.6147	2.27514	hypothetical protein
Tc00.1047053509735.150	17.7686	10.1239	16.0029	14.6318	1.75511	retrotransposon hot spot protein (RHS, pseudogene), putative
Tc00.1047053506267.60	17.7686	13.1611	13.0024	14.644	1.36657	mucin TcMUCII, putative
Tc00.1047053509977.15	21.7172	18.2231	4.00073	14.647	5.42832	surface protease GP63 (pseudogene), putative
Tc00.1047053506965.60	15.7943	16.1983	12.0022	14.6649	1.34961	elongation factor 1-gamma (EF-1-gamma, pseudogene), putative
Tc00.1047053508977.65	16.7815	18.2231	9.00164	14.6687	2.02442	elongation factor 1-gamma (EF-1-gamma, pseudogene), putative
Tc00.1047053508201.20	13.8201	15.1859	15.0027	14.6696	1.09883	surface protease GP63 (pseudogene), putative
Tc00.1047053506291.10	13.8201	16.1983	14.0025	14.6736	1.17209	mucin-associated surface protein (MASP), putative
Tc00.1047053510377.200	11.8458	14.1735	18.0033	14.6742	1.51981	mucin-associated surface protein (MASP), putative
Tc00.1047053508281.9	15.7943	20.2479	8.00145	14.6812	2.53052	dispersed gene family protein 1 (DGF-1), putative
Tc00.1047053506285.110	12.8329	22.2727	9.00164	14.7024	2.47429	mucin-associated surface protein (MASP, pseudogene), putative
Tc00.1047053510107.41	23.6915	7.08676	14.0025	14.9269	3.34307	elongation factor 1-gamma (EF-1-gamma, pseudogene), putative
Tc00.1047053504239.380	16.7815	14.1735	14.0025	14.9858	1.19846	hypothetical protein
Tc00.1047053506765.46	12.8329	13.1611	19.0035	14.9992	1.48084	mucin-associated surface protein (MASP, pseudogene), putative
Tc00.1047053506961.20	14.8072	16.1983	14.0025	15.0027	1.15681	dispersed gene family protein 1 (DGF-1), putative
Tc00.1047053482971.9	8.88432	10.1239	26.0047	15.0043	2.92704	dispersed gene family protein 1 (DGF-1), putative
Tc00.1047053510375.10	13.8201	18.2231	13.0024	15.0152	1.40152	mucin-associated surface protein (MASP), putative
Tc00.1047053511339.10	12.8329	19.2355	13.0024	15.0236	1.49892	UDP-Gal or UDP-GlcNAc-dependent glycosyltransferase, putative
Tc00.1047053506967.70	8.88432	15.1859	21.0038	15.0247	2.36414	mucin-associated surface protein (MASP), putative
Tc00.1047053504239.390	12.8329	20.2479	12.0022	15.0277	1.68702	syntaxin binding protein (pseudogene), putative
Tc00.1047053510021.210	9.87147	18.2231	17.0031	15.0325	1.84604	mucin-associated surface protein (MASP, pseudogene), putative
Tc00.1047053509919.9	10.8586	23.2851	11.002	15.0486	2.14439	dispersed gene family protein 1 (DGF-1), putative
Tc00.1047053511173.340	6.91003	26.3222	12.0022	15.0781	3.80928	mucin TcMUCII (pseudogene), putative
Tc00.1047053430281.10	21.7172	15.1859	9.00164	15.3016	2.41259	retrotransposon hot spot protein (RHS, pseudogene), putative
Tc00.1047053506269.79	18.7558	13.1611	14.0025	15.3065	1.42509	mucin-associated surface protein (MASP, pseudogene), putative
Tc00.1047053508977.20	14.8072	10.1239	21.0038	15.3117	2.07467	mucin-associated surface protein (MASP), putative
Tc00.1047053503761.20	15.7943	12.1487	18.0033	15.3154	1.48191	surface protease GP63 (pseudogene), putative
Tc00.1047053511797.54	15.7943	14.1735	16.0029	15.3236	1.12907	dispersed gene family protein 1 (DGF-1), putative
Tc00.1047053511875.123	13.8201	12.1487	20.0036	15.3241	1.64656	hypothetical protein, conserved (pseudogene)
Tc00.1047053509081.80	14.8072	15.1859	16.0029	15.332	1.08075	hypothetical protein, conserved (pseudogene)
Tc00.1047053506799.100	12.8329	14.1735	19.0035	15.3366	1.48084	mucin-like glycoprotein, putative
Tc00.1047053510431.290	14.8072	17.2107	14.0025	15.3401	1.22911	hypothetical protein
Tc00.1047053511553.160	14.8072	18.2231	13.0024	15.3442	1.40152	90 kDa surface protein, putative
Tc00.1047053507957.300	10.8586	14.1735	21.0038	15.3453	1.9343	mucin-associated surface protein (MASP), putative
Tc00.1047053506409.100	10.8586	16.1983	19.0035	15.3535	1.75008	mucin TcMUCII, putative
Tc00.1047053439245.10	12.8329	21.2603	12.0022	15.3651	1.77137	mucin TcMUCII, putative
Tc00.1047053507429.30	10.8586	22.2727	13.0024	15.3779	2.05115	mucin TcMUCII, putative
Tc00.1047053509699.60	7.89717	23.2851	15.0027	15.395	2.94853	mucin-associated surface protein (MASP, pseudogene), putative
Tc00.1047053506973.14	5.92288	23.2851	17.0031	15.4037	3.93137	mucin TcMUCII (pseudogene), putative
Tc00.1047053503619.39	20.7301	13.1611	13.0024	15.6312	1.59433	hypothetical protein, conserved
Tc00.1047053511397.10	18.7558	13.1611	15.0027	15.6399	1.42509	mucin-associated surface protein (MASP, pseudogene), putative
Tc00.1047053508803.10	16.7815	11.1363	19.0035	15.6404	1.70644	hypothetical protein
Tc00.1047053511173.120	15.7943	13.1611	18.0033	15.6529	1.36791	mucin-associated surface protein (MASP, pseudogene), putative
Tc00.1047053509349.30	13.8201	14.1735	19.0035	15.6657	1.37506	hypothetical protein
Tc00.1047053506501.141	14.8072	16.1983	16.0029	15.6695	1.09395	syntaxin binding protein (pseudogene), putative
Tc00.1047053511875.29	11.8458	17.2107	18.0033	15.6866	1.51981	mucin-associated surface protein (MASP, pseudogene), putative
Tc00.1047053510961.21	8.88432	14.1735	24.0044	15.6874	2.70188	hypothetical protein
Tc00.1047053507957.334	10.8586	21.2603	15.0027	15.7072	1.95792	mucin-associated surface protein (MASP), putative
Tc00.1047053510769.202	24.6787	10.1239	13.0024	15.935	2.43765	trans-sialidase (pseudogene), putative
Tc00.1047053507091.91	19.7429	11.1363	17.0031	15.9608	1.77284	elongation factor 1-gamma (EF-1-gamma, pseudogene), putative
Tc00.1047053507699.210	20.7301	16.1983	11.002	15.9768	1.88421	hypothetical protein
Tc00.1047053504239.410	17.7686	15.1859	15.0027	15.9858	1.18436	mucin TcMUCII, putative
Tc00.1047053511613.100	17.7686	15.1859	15.0027	15.9858	1.18436	elongation factor 1-gamma (EF-1-gamma), putative
Tc00.1047053508167.10	16.7815	15.1859	16.0029	15.9901	1.10507	mucin-associated surface protein (MASP, pseudogene), putative
Tc00.1047053507699.200	17.7686	19.2355	11.002	16.002	1.74836	mucin TcMUCII, putative
Tc00.1047053510601.40	16.7815	18.2231	13.0024	16.0023	1.40152	tubulin tyrosine ligase (pseudogene), putative,tubulin tyrosine ligase, putative, frameshift
Tc00.1047053506713.80	15.7943	18.2231	14.0025	16.0067	1.30141	trans-sialidase, putative
Tc00.1047053510853.10	10.8586	21.2603	16.0029	16.0406	1.95792	dispersed gene family protein 1 (DGF-1, pseudogene), putative
Tc00.1047053398343.9	10.8586	22.2727	15.0027	16.0447	2.05115	surface protease GP63, putative
Tc00.1047053511173.360	16.7815	17.2107	15.0027	16.3316	1.14717	mucin-associated surface protein (MASP), putative
Tc00.1047053507611.120	15.7943	16.1983	17.0031	16.3319	1.07653	expression site-associated gene (ESAG-like) protein, putative,expression site-associated gene 3 (ESAG3-like) protein, putative
Tc00.1047053504039.25	15.7943	17.2107	16.0029	16.336	1.08967	syntaxin binding protein (pseudogene), putative
Tc00.1047053511587.39	15.7943	17.2107	16.0029	16.336	1.08967	ATP-dependent DEAD/H RNA helicase (pseudogene), putative
Tc00.1047053479721.10	13.8201	15.1859	20.0036	16.3365	1.44744	hypothetical protein, conserved (pseudogene)
Tc00.1047053510275.340	15.7943	19.2355	14.0025	16.3441	1.37371	mucin-associated surface protein (MASP, pseudogene), putative
Tc00.1047053511603.110	13.8201	18.2231	17.0031	16.3487	1.3186	mucin TcMUCII, putative
Tc00.1047053507163.50	13.8201	21.2603	14.0025	16.361	1.53836	mucin TcMUCII, putative
Tc00.1047053511173.250	23.6915	13.1611	13.0024	16.6183	1.82209	mucin-associated surface protein (MASP, pseudogene), putative
Tc00.1047053510961.50	21.7172	15.1859	13.0024	16.6352	1.67025	hypothetical protein
Tc00.1047053510371.120	18.7558	13.1611	18.0033	16.6401	1.42509	mucin-associated surface protein (MASP), putative
Tc00.1047053508541.125	18.7558	17.2107	14.0025	16.6563	1.33946	elongation factor 1-gamma (EF-1-gamma, pseudogene), putative
Tc00.1047053507395.40	15.7943	15.1859	19.0035	16.6612	1.25139	hypothetical protein
Tc00.1047053507237.260	16.7815	17.2107	16.0029	16.665	1.07547	mucin TcMUCII, putative
Tc00.1047053510849.30	14.8072	16.1983	19.0035	16.6697	1.28339	hypothetical protein, conserved (pseudogene)
Tc00.1047053508903.100	15.7943	21.2603	13.0024	16.6857	1.63511	ATPase, putative
Tc00.1047053510371.110	11.8458	22.2727	16.0029	16.7071	1.88022	mucin TcMUCII, putative
Tc00.1047053506267.90	10.8586	22.2727	17.0031	16.7115	2.05115	mucin-associated surface protein (MASP), putative
Tc00.1047053506737.81	10.8586	24.2974	15.0027	16.7196	2.23762	elongation factor 1-gamma (EF-1-gamma, pseudogene), putative
Tc00.1047053506767.170	23.6915	13.1611	14.0025	16.9517	1.80011	trans-sialidase (pseudogene), putative
Tc00.1047053509845.9	22.7044	19.2355	9.00164	16.9805	2.52225	dispersed gene family protein 1 (DGF-1), putative
Tc00.1047053507091.80	15.7943	14.1735	21.0038	16.9906	1.48191	mucin-associated surface protein (MASP), putative
Tc00.1047053509267.3	17.7686	17.2107	16.0029	16.9941	1.11034	receptor-type adenylate cyclase, putative
Tc00.1047053509735.100	16.7815	19.2355	15.0027	17.0066	1.28213	trans-sialidase (pseudogene), putative
Tc00.1047053506599.120	16.7815	21.2603	13.0024	17.0147	1.63511	surface protease GP63 (pseudogene), putative
Tc00.1047053506763.150	13.8201	19.2355	18.0033	17.0196	1.39185	mucin-associated surface protein (MASP), putative
Tc00.1047053506767.371	15.7943	22.2727	13.0024	17.0231	1.71297	hypothetical protein, conserved (pseudogene)
Tc00.1047053511553.140	13.8201	20.2479	17.0031	17.0237	1.46511	mucin-associated surface protein (MASP), putative
Tc00.1047053511609.30	12.8329	19.2355	19.0035	17.0239	1.49892	mucin-associated surface protein (MASP), putative
Tc00.1047053511697.30	12.8329	21.2603	17.0031	17.0321	1.6567	hypothetical protein
Tc00.1047053506801.60	11.8458	20.2479	19.0035	17.0324	1.70929	mucin-like glycoprotein, putative
Tc00.1047053510281.5	10.8586	23.2851	17.0031	17.0489	2.14439	mucin TcMUCII (pseudogene), putative
Tc00.1047053504341.10	10.8586	24.2974	16.0029	17.053	2.23762	trans-sialidase, putative
Tc00.1047053508541.120	19.7429	17.2107	15.0027	17.3188	1.31596	trans-sialidase (pseudogene), putative
Tc00.1047053511797.240	17.7686	16.1983	18.0033	17.3234	1.11143	trans-sialidase (pseudogene), putative
Tc00.1047053510021.100	18.7558	20.2479	13.0024	17.3353	1.55725	mucin TcMUCII, putative
Tc00.1047053507035.70	13.8201	19.2355	19.0035	17.353	1.39185	hypothetical protein
Tc00.1047053511173.210	11.8458	19.2355	21.0038	17.3617	1.77311	mucin-associated surface protein (MASP), putative
Tc00.1047053510377.400	13.8201	22.2727	16.0029	17.3652	1.61162	mucin TcMUCII, putative
Tc00.1047053510833.20	12.8329	21.2603	18.0033	17.3655	1.6567	mucin-associated surface protein (MASP), putative
Tc00.1047053511603.40	10.8586	27.3346	14.0025	17.3986	2.51732	hypothetical protein
Tc00.1047053511173.24	23.6915	13.1611	16.0029	17.6185	1.80011	mucin-associated surface protein (MASP), putative
Tc00.1047053504193.51	18.7558	12.1487	22.004	17.6362	1.81122	ATP-dependent DEAD/H RNA helicase (pseudogene), putative
Tc00.1047053510911.58	17.7686	12.1487	23.0042	17.6405	1.89355	retrotransposon hot spot protein (RHS, pseudogene), putative
Tc00.1047053510107.15	17.7686	13.1611	22.004	17.6446	1.67189	trans-sialidase, putative
Tc00.1047053509977.61	14.8072	14.1735	24.0044	17.6617	1.69361	surface protease GP63 (pseudogene), putative
Tc00.1047053507867.10	15.7943	16.1983	21.0038	17.6655	1.32983	mucin-associated surface protein (MASP), putative
Tc00.1047053507041.55	14.8072	16.1983	22.004	17.6698	1.48603	mucin-associated surface protein (MASP, pseudogene), putative
Tc00.1047053506409.60	18.7558	22.2727	12.0022	17.6769	1.85572	hypothetical protein
Tc00.1047053506973.50	15.7943	20.2479	17.0031	17.6818	1.28197	trans-sialidase (pseudogene), putative
Tc00.1047053506965.20	13.8201	20.2479	19.0035	17.6905	1.46511	mucin-associated surface protein (MASP), putative
Tc00.1047053509737.19	13.8201	24.2974	15.0027	17.7067	1.75813	retrotransposon hot spot protein (RHS, pseudogene), putative
Tc00.1047053506767.360	8.88432	27.3346	17.0031	17.7407	3.07673	mucin TcMUCII, putative
Tc00.1047053506499.215	26.653	16.1983	11.002	17.9511	2.42256	elongation factor 1-gamma (EF-1-gamma, pseudogene), putative
Tc00.1047053511437.10	20.7301	11.1363	22.004	17.9568	1.97588	surface protease GP63, putative
Tc00.1047053506243.135	18.7558	15.1859	20.0036	17.9818	1.31725	hypothetical protein, conserved (pseudogene)
Tc00.1047053506971.70	13.8201	11.1363	29.0053	17.9872	2.60456	mucin TcMUCII, putative
Tc00.1047053503717.31	13.8201	12.1487	28.0051	17.9913	2.30519	mucin TcMUCII, putative
Tc00.1047053508775.35	14.8072	20.2479	19.0035	18.0195	1.36743	retrotransposon hot spot protein (RHS, pseudogene), putative
Tc00.1047053510371.10	14.8072	22.2727	17.0031	18.0276	1.50418	mucin-associated surface protein (MASP), putative
Tc00.1047053506769.65	24.6787	14.1735	16.0029	18.285	1.74118	trans-sialidase (pseudogene), putative
Tc00.1047053507995.20	22.7044	12.1487	20.0036	18.2856	1.86887	trans-sialidase, putative
Tc00.1047053506763.280	20.7301	11.1363	23.0042	18.2902	2.06569	mucin-associated surface protein (MASP), putative
Tc00.1047053511213.89	19.7429	14.1735	21.0038	18.3068	1.48191	dispersed gene family protein 1 (DGF-1), putative
Tc00.1047053506763.330	18.7558	20.2479	16.0029	18.3355	1.26526	mucin-associated surface protein (MASP), putative
Tc00.1047053510275.272	17.7686	20.2479	17.0031	18.3399	1.19083	hypothetical protein
Tc00.1047053508081.50	19.7429	23.2851	12.0022	18.3434	1.94007	mucin-associated surface protein (MASP), putative
Tc00.1047053511213.60	12.8329	18.2231	24.0044	18.3535	1.87053	mucin-associated surface protein (MASP), putative
Tc00.1047053509735.60	14.8072	23.2851	17.0031	18.3651	1.57255	trans-sialidase (pseudogene), putative
Tc00.1047053506763.290	14.8072	24.2974	16.0029	18.3692	1.64092	mucin TcMUCII, putative
Tc00.1047053510851.50	12.8329	22.2727	20.0036	18.3697	1.73559	hypothetical protein, conserved (pseudogene)
Tc00.1047053505073.10	28.6272	13.1611	14.0025	18.597	2.17514	hypothetical protein
Tc00.1047053508161.26	18.7558	12.1487	25.0045	18.6364	2.0582	mucin TcMUCII (pseudogene), putative
Tc00.1047053509925.5	19.7429	16.1983	20.0036	18.6483	1.23492	trans-sialidase (pseudogene), putative
Tc00.1047053511793.30	13.8201	14.1735	28.0051	18.6662	2.02641	mucin-associated surface protein (MASP), putative
Tc00.1047053506599.300	14.8072	24.2974	17.0031	18.7026	1.64092	hypothetical protein
Tc00.1047053506745.30	25.6658	16.1983	15.0027	18.9556	1.71074	hypothetical protein, conserved
Tc00.1047053511469.105	22.7044	14.1735	20.0036	18.9605	1.60189	hypothetical protein
Tc00.1047053510023.20	20.7301	18.2231	18.0033	18.9855	1.15146	mucin TcMUCII, putative
Tc00.1047053510275.370	19.7429	25.3098	12.0022	19.0183	2.10877	mucin-associated surface protein (MASP), putative
Tc00.1047053510403.20	10.8586	20.2479	26.0047	19.0371	2.39485	retrotransposon hot spot protein (RHS, pseudogene), putative
Tc00.1047053508765.50	14.8072	25.3098	17.0031	19.04	1.70929	mucin TcMUCI (pseudogene), putative
Tc00.1047053507953.190	26.653	12.1487	19.0035	19.2684	2.19389	hypothetical protein
Tc00.1047053507725.9	22.7044	18.2231	17.0031	19.3102	1.33531	dispersed gene family protein 1 (DGF-1, pseudogene), putative
Tc00.1047053511611.30	23.6915	20.2479	14.0025	19.314	1.69194	hypothetical protein
Tc00.1047053503761.30	21.7172	20.2479	16.0029	19.3227	1.35708	mucin TcMUCII, putative
Tc00.1047053510377.300	22.7044	14.1735	22.004	19.6273	1.60189	trans-sialidase (pseudogene), putative
Tc00.1047053508163.181	25.6658	20.2479	13.0024	19.6387	1.97393	hypothetical protein, conserved (pseudogene)
Tc00.1047053506603.43	24.6787	19.2355	15.0027	19.639	1.64495	hypothetical protein
Tc00.1047053507075.40	20.7301	20.2479	18.0033	19.6604	1.15146	mucin-associated surface protein (MASP), putative
Tc00.1047053507229.20	15.7943	16.1983	27.0049	19.6659	1.70978	dispersed gene family protein 1 (DGF-1, pseudogene), putative
Tc00.1047053506973.61	20.7301	22.2727	16.0029	19.6685	1.39179	hypothetical protein, conserved (pseudogene)
Tc00.1047053506127.9	14.8072	18.2231	26.0047	19.6783	1.75622	phosphoglycerate kinase, putative
Tc00.1047053509081.10	18.7558	27.3346	13.0024	19.6976	2.10228	elongation factor 1-gamma (EF-1-gamma), putative
Tc00.1047053511173.270	12.8329	23.2851	23.0042	19.7074	1.81448	mucin-associated surface protein (MASP), putative
Tc00.1047053506971.80	12.8329	26.3222	20.0036	19.7196	2.05115	mucin-associated surface protein (MASP), putative
Tc00.1047053506107.20	10.8586	28.347	20.0036	19.7364	2.61056	dihydrouridine synthase (Dus), putative
Tc00.1047053506759.80	10.8586	29.3594	19.0035	19.7405	2.70379	mucin-associated surface protein (MASP), putative
Tc00.1047053504239.210	22.7044	13.1611	24.0044	19.9566	1.82388	hypothetical protein
Tc00.1047053510189.51	26.653	18.2231	15.0027	19.9596	1.77654	elongation factor 1-gamma (EF-1-gamma, pseudogene), putative
Tc00.1047053510275.250	19.7429	17.2107	23.0042	19.9859	1.33662	mucin-associated surface protein (MASP), putative
Tc00.1047053504039.180	17.7686	19.2355	23.0042	20.0028	1.29465	mucin-associated surface protein (MASP), putative
Tc00.1047053509297.30	16.7815	18.2231	25.0045	20.003	1.49001	ADP-ribosylation factor, putative
Tc00.1047053509959.40	17.7686	20.2479	22.004	20.0068	1.23836	beta galactofuranosyl glycosyltransferase, putative
Tc00.1047053510279.130	16.7815	19.2355	24.0044	20.0071	1.43041	mucin TcMUCII, putative
Tc00.1047053511567.20	11.8458	27.3346	21.0038	20.0614	2.30755	retrotransposon hot spot protein (RHS, pseudogene), putative
Tc00.1047053510059.10	26.653	15.1859	19.0035	20.2808	1.75511	dispersed gene family protein 1 (DGF-1), putative
Tc00.1047053508149.70	23.6915	16.1983	21.0038	20.2979	1.46259	mucin TcMUCII, putative
Tc00.1047053507899.5	22.7044	19.2355	19.0035	20.3144	1.19475	trans-sialidase (pseudogene), putative
Tc00.1047053508283.69	15.7943	19.2355	26.0047	20.3449	1.64646	dispersed gene family protein 1 (DGF-1), putative
Tc00.1047053511599.30	15.7943	19.2355	26.0047	20.3449	1.64646	90 kDa surface protein, putative
Tc00.1047053510021.160	16.7815	23.2851	21.0038	20.3568	1.38754	90 kDa surface protein, putative
Tc00.1047053507859.120	17.7686	26.3222	17.0031	20.3647	1.54809	dispersed gene family protein 1 (DGF-1), putative
Tc00.1047053506609.30	12.8329	23.2851	25.0045	20.3742	1.94847	trans-sialidase, putative
Tc00.1047053507981.30	14.8072	27.3346	19.0035	20.3818	1.84604	hypothetical protein
Tc00.1047053508541.20	7.89717	26.3222	27.0049	20.4081	3.41957	mucin-associated surface protein (MASP), putative
Tc00.1047053506671.41	25.6658	11.1363	25.0045	20.6022	2.30469	elongation factor 1-gamma (EF-1-gamma, pseudogene), putative
Tc00.1047053510025.14	20.7301	12.1487	29.0053	20.628	2.38752	hypothetical protein, conserved (pseudogene)
Tc00.1047053507875.170	25.6658	19.2355	17.0031	20.6348	1.50948	ribosomal P protein AGP2beta-1, putative
Tc00.1047053508143.50	21.7172	19.2355	21.0038	20.6522	1.12902	trans-sialidase (pseudogene), putative
Tc00.1047053510013.200	18.7558	23.2851	20.0036	20.6815	1.24149	90 kDa surface protein, putative,serine-alanine-and proline-rich protein, putative
Tc00.1047053510175.160	15.7943	21.2603	25.0045	20.6864	1.58313	protein kinase, putative
Tc00.1047053511347.20	20.7301	27.3346	14.0025	20.6891	1.95212	mucin-associated surface protein (MASP, pseudogene), putative
Tc00.1047053510555.10	15.7943	24.2974	22.004	20.6986	1.53836	mucin-associated surface protein (MASP, pseudogene), putative
Tc00.1047053506859.204	15.7943	25.3098	21.0038	20.7027	1.60246	hypothetical protein, conserved
Tc00.1047053511173.430	14.8072	25.3098	22.004	20.707	1.70929	mucin-associated surface protein (MASP), putative
Tc00.1047053504033.66	24.6787	19.2355	19.0035	20.9725	1.29864	UDP-Gal or UDP-GlcNAc-dependent glycosyltransferase (pseudogene), putative,UDP-Gal or UDP-GlcNAc-dependent glycosyltransferase, putative, interrupted, degenerate
Tc00.1047053510061.40	20.7301	17.2107	25.0045	20.9818	1.45285	retrotransposon hot spot protein (RHS, pseudogene), putative
Tc00.1047053505025.144	15.7943	24.2974	23.0042	21.032	1.53836	hypothetical protein, conserved
Tc00.1047053511171.90	9.87147	25.3098	28.0051	21.0621	2.83697	mucin-associated surface protein (MASP), putative
Tc00.1047053511173.171	24.6787	17.2107	22.004	21.2978	1.43391	mucin TcMUCII (pseudogene), putative
Tc00.1047053506759.230	23.6915	19.2355	21.0038	21.3103	1.23166	hypothetical protein
Tc00.1047053511473.6	19.7429	15.1859	29.0053	21.3114	1.91001	ATP-dependent DEAD/H RNA helicase (pseudogene), putative
Tc00.1047053507985.20	20.7301	20.2479	23.0042	21.3274	1.13613	retrotransposon hot spot protein (RHS, pseudogene), putative
Tc00.1047053507995.10	20.7301	20.2479	23.0042	21.3274	1.13613	trans-sialidase (pseudogene), putative
Tc00.1047053511911.21	16.7815	28.347	19.0035	21.3773	1.68918	hypothetical protein, conserved
Tc00.1047053511121.30	14.8072	27.3346	22.004	21.3819	1.84604	hypothetical protein
Tc00.1047053508163.340	31.5887	14.1735	19.0035	21.5886	2.22871	trans-sialidase (pseudogene), putative
Tc00.1047053506599.189	29.6144	25.3098	10.0018	21.642	2.9609	mucin TcMUCII, putative
Tc00.1047053509979.261	18.7558	18.2231	28.0051	21.6613	1.53679	surface protease GP63 (pseudogene), putative
Tc00.1047053510021.150	21.7172	23.2851	20.0036	21.6686	1.16404	hypothetical protein, conserved (pseudogene)
Tc00.1047053508775.70	13.8201	27.3346	24.0044	21.7197	1.9779	dispersed gene family protein 1 (DGF-1), putative
Tc00.1047053506413.89	14.8072	30.3718	20.0036	21.7275	2.05115	trans-sialidase, putative,surface protein-2, putative
Tc00.1047053508539.71	34.5501	16.1983	15.0027	21.9171	2.30292	elongation factor 1-gamma (EF-1-gamma, pseudogene), putative
Tc00.1047053507959.224	29.6144	16.1983	20.0036	21.9388	1.82824	surface protease GP63 (pseudogene), putative
Tc00.1047053510841.10	25.6658	15.1859	25.0045	21.9521	1.69011	mitotic centromere-associated kinesin (MCAK, pseudogene), putative
Tc00.1047053508379.29	28.6272	20.2479	17.0031	21.9594	1.68365	hypothetical protein, conserved
Tc00.1047053506129.10	23.6915	20.2479	22.004	21.9811	1.17007	dispersed gene family protein 1 (DGF-1, pseudogene), putative
Tc00.1047053506767.110	16.7815	22.2727	27.0049	22.0197	1.60921	mucin-associated surface protein (MASP), putative
Tc00.1047053506765.58	15.7943	22.2727	28.0051	22.024	1.77311	trans-sialidase (pseudogene), putative
Tc00.1047053509205.90	14.8072	28.347	23.0042	22.0528	1.91441	surface protease GP63 (pseudogene), putative
Tc00.1047053508161.50	27.6401	17.2107	22.004	22.2849	1.60598	trans-sialidase, putative
Tc00.1047053508391.10	27.6401	20.2479	19.0035	22.2971	1.45448	dispersed gene family protein 1 (DGF-1), putative
Tc00.1047053511197.50	26.653	22.2727	18.0033	22.3096	1.48045	elongation factor 1-gamma (EF-1-gamma, pseudogene), putative
Tc00.1047053510021.50	22.7044	25.3098	19.0035	22.3392	1.33185	mucin-associated surface protein (MASP), putative
Tc00.1047053507045.5	20.7301	25.3098	21.0038	22.3479	1.22092	trans-sialidase (pseudogene), putative
Tc00.1047053506799.90	19.7429	24.2974	23.0042	22.3482	1.23069	surface protease GP63 (pseudogene), putative
Tc00.1047053504769.150	31.5887	14.1735	22.004	22.5887	2.22871	hypothetical protein
Tc00.1047053508149.40	27.6401	15.1859	25.0045	22.6102	1.82012	hypothetical protein, conserved (pseudogene)
Tc00.1047053510371.70	22.7044	17.2107	28.0051	22.6401	1.62719	mucin-associated surface protein (MASP), putative
Tc00.1047053509631.90	26.653	22.2727	19.0035	22.643	1.40253	mucin TcMUCII, putative
Tc00.1047053508097.60	15.7943	22.2727	30.0055	22.6908	1.89976	mucin-associated surface protein (MASP), putative
Tc00.1047053506763.130	20.7301	28.347	19.0035	22.6935	1.49168	mucin-associated surface protein (MASP), putative
Tc00.1047053506907.14	20.7301	29.3594	18.0033	22.6976	1.63078	hypothetical protein, conserved
Tc00.1047053510275.219	13.8201	28.347	26.0047	22.7239	2.05115	mucin TcMUCII, putative
Tc00.1047053508147.45	25.6658	19.2355	24.0044	22.9686	1.3343	hypothetical protein, conserved (pseudogene)
Tc00.1047053510013.240	19.7429	24.2974	25.0045	23.015	1.26651	mucin TcMUCII, putative
Tc00.1047053509957.10	20.7301	27.3346	21.0038	23.0228	1.3186	hypothetical protein
Tc00.1047053510279.190	12.8329	37.4586	19.0035	23.0983	2.91895	mucin-associated surface protein (MASP), putative
Tc00.1047053504239.30	24.6787	19.2355	26.0047	23.3063	1.35191	mucin-associated surface protein (MASP), putative
Tc00.1047053507959.300	23.6915	20.2479	26.0047	23.3147	1.28432	mucin-associated surface protein (MASP), putative
Tc00.1047053511597.50	26.653	25.3098	18.0033	23.322	1.48045	trans-sialidase, putative
Tc00.1047053506599.395	25.6658	25.3098	19.0035	23.3264	1.35059	elongation factor 1-gamma (EF-1-gamma, pseudogene), putative
Tc00.1047053510013.270	25.6658	25.3098	19.0035	23.3264	1.35059	trans-sialidase (pseudogene), putative
Tc00.1047053506499.170	21.7172	24.2974	24.0044	23.3397	1.11881	trans-sialidase, putative
Tc00.1047053508539.169	17.7686	23.2851	29.0053	23.353	1.63239	trans-sialidase (pseudogene), putative
Tc00.1047053503449.5	17.7686	24.2974	28.0051	23.3571	1.5761	hypothetical protein, conserved
Tc00.1047053511553.130	27.6401	20.2479	23.0042	23.6307	1.36509	mucin TcMUCII, putative
Tc00.1047053457547.9	26.653	19.2355	25.0045	23.631	1.38561	dispersed gene family protein 1 (DGF-1), putative
Tc00.1047053507827.10	25.6658	22.2727	23.0042	23.6476	1.15235	dispersed gene family protein 1 (DGF-1), putative
Tc00.1047053511797.215	21.7172	23.2851	26.0047	23.669	1.19742	hypothetical protein, conserved (pseudogene)
Tc00.1047053505025.147	23.6915	27.3346	20.0036	23.6766	1.36648	hypothetical protein
Tc00.1047053510191.40	23.6915	29.3594	18.0033	23.6847	1.63078	trans-sialidase (pseudogene), putative
Tc00.1047053509973.25	22.7044	31.3842	17.0031	23.6972	1.84579	mucin TcMUC (pseudogene), putative
Tc00.1047053511911.71	19.7429	31.3842	20.0036	23.7103	1.58964	hypothetical protein, conserved
Tc00.1047053510017.30	12.8329	36.4462	22.004	23.761	2.84006	mucin-associated surface protein (MASP, pseudogene), putative
Tc00.1047053506289.140	27.6401	24.2974	20.0036	23.9804	1.38175	surface protease GP63, putative
Tc00.1047053510275.306	26.653	23.2851	22.004	23.9807	1.21128	mucin-associated surface protein (MASP, pseudogene), putative
Tc00.1047053511875.9	26.653	26.3222	19.0035	23.9929	1.40253	mucin-associated surface protein (MASP), putative
Tc00.1047053511603.160	20.7301	20.2479	31.0056	23.9945	1.5313	mucin-associated surface protein (MASP), putative
Tc00.1047053507429.70	22.7044	28.347	21.0038	24.0184	1.34961	mucin TcMUCII, putative
Tc00.1047053510089.5	21.7172	28.347	22.004	24.0227	1.30528	mucin TcMUCII (pseudogene), putative
Tc00.1047053506767.215	16.7815	33.409	22.004	24.0648	1.99082	hypothetical protein, conserved (pseudogene)
Tc00.1047053504099.15	30.6015	22.2727	20.0036	24.2926	1.5298	hypothetical protein
Tc00.1047053507121.11	24.6787	18.2231	30.0055	24.3024	1.64656	trans-sialidase, putative
Tc00.1047053509815.120	20.7301	18.2231	34.0062	24.3198	1.8661	dispersed gene family protein 1 (DGF-1, pseudogene), putative
Tc00.1047053504433.20	28.6272	30.3718	14.0025	24.3339	2.16902	hypothetical protein, conserved
Tc00.1047053484311.10	18.7558	24.2974	30.0055	24.3529	1.5998	calpain-like cysteine peptidase, putative
Tc00.1047053511399.50	21.7172	28.347	23.0042	24.3561	1.30528	mucin-associated surface protein (MASP), putative
Tc00.1047053506601.51	18.7558	29.3594	25.0045	24.3732	1.56535	mucin TcMUCII (pseudogene), putative
Tc00.1047053510025.90	18.7558	30.3718	24.0044	24.3773	1.61933	mucin TcMUCII, putative
Tc00.1047053510013.120	18.7558	31.3842	23.0042	24.3814	1.67331	surface protease GP63, putative
Tc00.1047053506743.90	34.5501	21.2603	18.0033	24.6046	1.9191	hypothetical protein, conserved
Tc00.1047053508125.100	29.6144	17.2107	27.0049	24.61	1.7207	mucin TcMUCII, putative
Tc00.1047053510013.13	24.6787	19.2355	30.0055	24.6399	1.5599	syntaxin binding protein (pseudogene), putative
Tc00.1047053506499.220	27.6401	25.3098	21.0038	24.6513	1.31596	90 kDa surface protein, putative,serine-alanine-and proline-rich protein, putative
Tc00.1047053510275.255	17.7686	29.3594	27.0049	24.711	1.65232	hypothetical protein
Tc00.1047053509977.90	15.7943	27.3346	31.0056	24.7115	1.96308	hypothetical protein
Tc00.1047053508607.10	22.7044	35.4338	16.0029	24.7137	2.21421	retrotransposon hot spot (RHS) protein, putative
Tc00.1047053511735.88	13.8201	40.4957	20.0036	24.7731	2.93022	hypothetical protein, conserved
Tc00.1047053506487.50	34.5501	18.2231	22.004	24.9257	1.89595	trans-sialidase (pseudogene), putative
Tc00.1047053507553.30	26.653	18.2231	30.0055	24.9605	1.64656	trans-sialidase (pseudogene), putative
Tc00.1047053506763.35	20.7301	26.3222	28.0051	25.0191	1.35094	hypothetical protein, conserved (pseudogene)
Tc00.1047053509147.21	21.7172	29.3594	24.0044	25.027	1.3519	hypothetical protein, conserved (pseudogene)
Tc00.1047053507105.80	19.7429	28.347	27.0049	25.0316	1.43581	dispersed gene family protein 1 (DGF-1), putative
Tc00.1047053510025.160	18.7558	33.409	23.0042	25.0563	1.78126	mucin-associated surface protein (MASP), putative
Tc00.1047053510275.130	32.5758	23.2851	20.0036	25.2882	1.6285	dispersed gene family protein 1 (DGF-1), putative
Tc00.1047053511875.5	32.5758	25.3098	18.0033	25.2963	1.80944	elongation factor 1-gamma (EF-1-gamma, pseudogene), putative
Tc00.1047053506431.5	30.6015	24.2974	21.0038	25.3009	1.45695	trans-sialidase, putative
Tc00.1047053506601.31	25.6658	21.2603	29.0053	25.3104	1.36429	surface protease GP63 (pseudogene), putative
Tc00.1047053506409.255	23.6915	22.2727	30.0055	25.3232	1.34719	surface protease GP63, putative
Tc00.1047053508145.10	22.7044	26.3222	27.0049	25.3438	1.18941	RNA-binding protein, putative
Tc00.1047053504083.20	21.7172	25.3098	29.0053	25.3441	1.33559	retrotransposon hot spot protein (RHS, pseudogene), putative
Tc00.1047053508147.70	22.7044	33.409	20.0036	25.3723	1.67015	trans-sialidase (pseudogene), putative
Tc00.1047053504035.21	17.7686	30.3718	28.0051	25.3818	1.70929	hypothetical protein
Tc00.1047053506183.20	12.8329	26.3222	37.0067	25.3873	2.88374	dispersed gene family protein 1 (DGF-1), putative
Tc00.1047053509543.10	15.7943	30.3718	30.0055	25.3905	1.92295	hypothetical protein
Tc00.1047053506763.361	29.6144	26.3222	21.0038	25.6468	1.40995	syntaxin binding protein (pseudogene), putative
Tc00.1047053506501.80	22.7044	26.3222	28.0051	25.6772	1.23347	mucin-associated surface protein (MASP, pseudogene), putative
Tc00.1047053506599.80	23.6915	30.3718	23.0042	25.6892	1.32027	mucin-associated surface protein (MASP), putative
Tc00.1047053456627.10	20.7301	28.347	28.0051	25.6941	1.36743	trans-sialidase (pseudogene), putative
Tc00.1047053507485.40	16.7815	26.3222	34.0062	25.7033	2.02641	hypothetical protein, conserved
Tc00.1047053506961.130	18.7558	29.3594	29.0053	25.7068	1.56535	retrotransposon hot spot protein (RHS, pseudogene), putative
Tc00.1047053507957.140	31.5887	25.3098	21.0038	25.9674	1.50395	trans-sialidase (pseudogene), putative
Tc00.1047053511603.300	23.6915	20.2479	34.0062	25.9819	1.67949	mucin-associated surface protein (MASP), putative
Tc00.1047053507839.30	21.7172	22.2727	34.0062	25.9987	1.56586	dispersed gene family protein 1 (DGF-1), putative
Tc00.1047053506759.140	24.6787	32.3966	21.0038	26.0264	1.54241	90 kDa surface protein, putative,serine-alanine-and proline-rich protein, putative
Tc00.1047053504887.10	15.7943	24.2974	38.0069	26.0329	2.40636	dispersed gene family protein 1 (DGF-1), putative
Tc00.1047053508835.10	22.7044	34.4214	21.0038	26.0432	1.63882	hypothetical protein, conserved (pseudogene)
Tc00.1047053510621.55	17.7686	30.3718	30.0055	26.0486	1.70929	mucin TcMUCII (pseudogene), putative
Tc00.1047053510377.370	17.7686	33.409	27.0049	26.0608	1.88022	mucin TcMUCII, putative
Tc00.1047053503909.19	31.5887	20.2479	27.0049	26.2805	1.5601	dispersed gene family protein 1 (DGF-1), putative
Tc00.1047053506767.123	33.563	29.3594	16.0029	26.3084	2.09731	syntaxin binding protein (pseudogene), putative
Tc00.1047053510275.355	27.6401	24.2974	27.0049	26.3142	1.13757	hypothetical protein
Tc00.1047053511553.71	25.6658	26.3222	27.0049	26.331	1.05217	syntaxin binding protein (pseudogene), putative
Tc00.1047053508163.300	31.5887	24.2974	24.0044	26.6302	1.31596	hypothetical protein
Tc00.1047053510959.15	33.563	27.3346	19.0035	26.6337	1.76615	elongation factor 1-gamma (EF-1-gamma, pseudogene), putative
Tc00.1047053506763.121	28.6272	27.3346	24.0044	26.6554	1.19259	elongation factor 1-gamma (EF-1-gamma, pseudogene), putative
Tc00.1047053510017.59	25.6658	28.347	26.0047	26.6725	1.10447	mucin-associated surface protein (MASP), putative
Tc00.1047053511603.170	22.7044	29.3594	28.0051	26.6896	1.29312	mucin TcMUCII, putative
Tc00.1047053506801.30	21.7172	24.2974	35.0064	27.007	1.61192	hypothetical protein
Tc00.1047053509081.140	22.7044	28.347	30.0055	27.0189	1.32157	mucin TcMUCII, putative
Tc00.1047053506501.184	25.6658	38.471	17.0031	27.0466	2.26259	mucin-associated surface protein (MASP, pseudogene), putative
Tc00.1047053511605.5	11.8458	36.4462	33.006	27.0993	3.07673	mucin-associated surface protein (MASP, pseudogene), putative
Tc00.1047053510281.10	36.5244	26.3222	19.0035	27.2834	1.92199	hypothetical protein
Tc00.1047053507163.40	27.6401	20.2479	34.0062	27.2981	1.67949	mucin-associated surface protein (MASP), putative
Tc00.1047053510535.109	33.563	27.3346	21.0038	27.3005	1.59795	trans-sialidase, putative
Tc00.1047053506763.350	34.5501	31.3842	16.0029	27.3124	2.15899	hypothetical protein, conserved (pseudogene)
Tc00.1047053509097.44	24.6787	22.2727	35.0064	27.3192	1.57172	syntaxin binding protein (pseudogene), putative
Tc00.1047053504239.20	26.653	35.4338	20.0036	27.3635	1.77137	mucin TcMUCII, putative
Tc00.1047053511173.496	18.7558	31.3842	32.0058	27.3819	1.70645	mucin-associated surface protein (MASP), putative
Tc00.1047053508095.10	27.6401	25.3098	30.0055	27.6518	1.18553	hypothetical protein, conserved
Tc00.1047053511603.380	24.6787	24.2974	34.0062	27.6608	1.39958	mucin-associated surface protein (MASP), putative
Tc00.1047053504769.41	24.6787	28.347	30.0055	27.677	1.21585	surface protease GP63 (pseudogene), putative
Tc00.1047053506495.40	20.7301	25.3098	37.0067	27.6822	1.78517	hypothetical protein
Tc00.1047053511595.50	19.7429	28.347	35.0064	27.6988	1.77311	mucin-associated surface protein (MASP, pseudogene), putative
Tc00.1047053508159.40	19.7429	31.3842	32.0058	27.711	1.62113	dispersed gene family protein 1 (DGF-1), putative
Tc00.1047053508771.55	20.7301	38.471	24.0044	27.7351	1.8558	hypothetical protein, conserved (pseudogene)
Tc00.1047053507237.210	30.6015	26.3222	27.0049	27.9762	1.16257	mucin TcMUCII, putative
Tc00.1047053510089.30	29.6144	27.3346	27.0049	27.9846	1.09663	hypothetical protein
Tc00.1047053506667.50	26.653	27.3346	30.0055	27.9977	1.12578	trans-sialidase (pseudogene), putative
Tc00.1047053508161.20	22.7044	32.3966	29.0053	28.0354	1.42689	trans-sialidase, putative
Tc00.1047053416761.10	27.6401	26.3222	31.0056	28.3227	1.17793	surface protease GP63, putative
Tc00.1047053511607.90	28.6272	28.347	28.0051	28.3265	1.02222	mucin-associated surface protein (MASP, pseudogene), putative
Tc00.1047053506765.10	26.653	27.3346	31.0056	28.3311	1.16331	retrotransposon hot spot protein (RHS, pseudogene), putative
Tc00.1047053506967.27	25.6658	27.3346	32.0058	28.3354	1.24702	syntaxin binding protein (pseudogene), putative
Tc00.1047053508149.10	21.7172	25.3098	38.0069	28.3447	1.75008	dispersed gene family protein 1 (DGF-1), putative
Tc00.1047053503501.60	26.653	33.409	25.0045	28.3555	1.33612	hypothetical protein, conserved (pseudogene)
Tc00.1047053506597.20	19.7429	44.5453	21.0038	28.4307	2.25627	mucin-associated surface protein (MASP, pseudogene), putative
Tc00.1047053506343.20	31.5887	30.3718	24.0044	28.655	1.31596	dispersed gene family protein 1 (DGF-1, pseudogene), putative
Tc00.1047053510607.75	28.6272	28.347	29.0053	28.6598	1.02322	hypothetical protein, conserved (pseudogene)
Tc00.1047053509957.20	22.7044	32.3966	31.0056	28.7022	1.42689	expression site-associated gene (ESAG-like) protein, putative,expression site-associated gene 3 (ESAG3-like) protein, putative
Tc00.1047053510029.80	24.6787	30.3718	32.0058	29.0188	1.2969	hypothetical protein, conserved
Tc00.1047053503859.45	26.653	25.3098	36.0065	29.3231	1.42263	mucin TcMUCII, putative
Tc00.1047053510373.40	30.6015	33.409	24.0044	29.3383	1.39179	hypothetical protein
Tc00.1047053508389.154	24.6787	30.3718	33.006	29.3522	1.33743	mucin-associated surface protein (MASP), putative
Tc00.1047053506599.70	21.7172	36.4462	30.0055	29.3896	1.67822	mucin TcMUCII, putative
Tc00.1047053510833.15	35.5373	23.2851	30.0055	29.6093	1.52618	elongation factor 1-gamma (EF-1-gamma, pseudogene), putative
Tc00.1047053503717.40	30.6015	26.3222	32.0058	29.6432	1.21592	mucin-associated surface protein (MASP, pseudogene), putative
Tc00.1047053506769.80	29.6144	27.3346	32.0058	29.6516	1.17089	mucin-associated surface protein (MASP), putative
Tc00.1047053506543.50	27.6401	25.3098	36.0065	29.6522	1.42263	hypothetical protein, conserved
Tc00.1047053510107.30	27.6401	30.3718	31.0056	29.6725	1.12176	mucin-associated surface protein (MASP), putative
Tc00.1047053510313.10	25.6658	29.3594	34.0062	29.6771	1.32496	hypothetical protein, conserved
Tc00.1047053508135.20	33.563	21.2603	35.0064	29.9432	1.64656	protein kinase, putative
Tc00.1047053506351.90	33.563	30.3718	26.0047	29.9798	1.29065	surface protease GP63, putative
Tc00.1047053507035.11	28.6272	32.3966	29.0053	30.0097	1.13167	trans-sialidase, putative
Tc00.1047053508165.50	26.653	30.3718	33.006	30.0103	1.23836	mucin-associated surface protein (MASP), putative
Tc00.1047053506799.20	23.6915	32.3966	34.0062	30.0314	1.43537	mucin-like glycoprotein, putative
Tc00.1047053507997.14	20.7301	39.4834	30.0055	30.073	1.90464	trans-sialidase, putative
Tc00.1047053503659.30	48.3702	22.2727	20.0036	30.2155	2.41807	trans-sialidase, putative
Tc00.1047053511797.220	38.4987	22.2727	30.0055	30.2589	1.72852	dispersed gene family protein 1 (DGF-1), putative
Tc00.1047053510377.410	36.5244	30.3718	24.0044	30.3002	1.52157	mucin TcMUCII, putative
Tc00.1047053508903.90	36.5244	31.3842	23.0042	30.3043	1.58773	dispersed gene family protein 1 (DGF-1, pseudogene), putative
Tc00.1047053511685.30	29.6144	32.3966	29.0053	30.3388	1.11692	mucin TcSMUGS, putative
Tc00.1047053511877.15	31.5887	36.4462	23.0042	30.3463	1.58433	elongation factor 1-gamma (EF-1-gamma, pseudogene), putative
Tc00.1047053510373.60	24.6787	32.3966	34.0062	30.3605	1.37796	mucin-associated surface protein (MASP), putative
Tc00.1047053506285.50	26.653	30.3718	35.0064	30.677	1.31341	mucin TcMUCII, putative
Tc00.1047053510279.349	22.7044	45.5577	24.0044	30.7555	2.00656	mucin-associated surface protein (MASP), putative
Tc00.1047053508389.174	38.4987	21.2603	33.006	30.9217	1.81083	hypothetical protein, conserved (pseudogene)
Tc00.1047053510377.10	32.5758	29.3594	31.0056	30.9803	1.10955	trans-sialidase, putative
Tc00.1047053503713.40	32.5758	31.3842	29.0053	30.9884	1.1231	hypothetical protein
Tc00.1047053509887.19	27.6401	28.347	37.0067	30.998	1.33888	dispersed gene family protein 1 (DGF-1), putative
Tc00.1047053510561.20	30.6015	34.4214	28.0051	31.0093	1.22911	mucin TcMUCII, putative
Tc00.1047053510013.70	31.5887	36.4462	25.0045	31.0131	1.45758	mucin-associated surface protein (MASP), putative
Tc00.1047053507467.10	35.5373	20.2479	38.0069	31.264	1.87708	receptor-type adenylate cyclase, putative
Tc00.1047053507957.229	29.6144	38.471	26.0047	31.3634	1.47938	mucin TcMUCII, putative
Tc00.1047053510275.350	26.653	38.471	29.0053	31.3764	1.4434	trans-sialidase, putative
Tc00.1047053506667.10	22.7044	34.4214	37.0067	31.3775	1.62994	mucin-associated surface protein (MASP), putative
Tc00.1047053509871.70	39.4859	31.3842	24.0044	31.6248	1.64495	retrotransposon hot spot protein (RHS, pseudogene), putative
Tc00.1047053504229.100	35.5373	31.3842	28.0051	31.6422	1.26896	trans-sialidase (pseudogene), putative
Tc00.1047053479517.40	31.5887	27.3346	36.0065	31.6433	1.31725	hypothetical protein %28pseudogene%29
Tc00.1047053507975.40	30.6015	32.3966	32.0058	31.668	1.05866	dispersed gene family protein 1 (DGF-1), putative
Tc00.1047053507957.220	31.5887	35.4338	28.0051	31.6759	1.26526	mucin-associated surface protein (MASP), putative
Tc00.1047053508159.50	25.6658	30.3718	39.0071	31.6816	1.51981	mucin-associated surface protein (MASP, pseudogene), putative
Tc00.1047053511173.40	25.6658	33.409	36.0065	31.6938	1.4029	mucin TcMUCII (pseudogene), putative
Tc00.1047053505941.20	27.6401	36.4462	31.0056	31.6973	1.3186	surface protease GP63 (pseudogene), putative
Tc00.1047053508039.50	24.6787	33.409	37.0067	31.6981	1.49954	dispersed gene family protein 1 (DGF-1, pseudogene), putative
Tc00.1047053506501.380	24.6787	34.4214	36.0065	31.7022	1.45902	mucin-associated surface protein (MASP), putative
Tc00.1047053510061.30	28.6272	41.5081	25.0045	31.7133	1.66002	trans-sialidase, putative
Tc00.1047053510213.20	25.6658	38.471	31.0056	31.7141	1.49892	hypothetical protein
Tc00.1047053506765.80	23.6915	36.4462	35.0064	31.7147	1.53836	mucin TcMUCII, putative
Tc00.1047053508097.40	37.5116	22.2727	36.0065	31.9303	1.6842	trans-sialidase (pseudogene), putative
Tc00.1047053510311.199	35.5373	21.2603	39.0071	31.9349	1.83474	hypothetical protein, conserved
Tc00.1047053509265.110	38.4987	27.3346	30.0055	31.9463	1.40842	trans-sialidase, putative
Tc00.1047053507445.30	32.5758	27.3346	36.0065	31.9723	1.31725	trans-sialidase (pseudogene), putative
Tc00.1047053508389.160	31.5887	31.3842	33.006	31.993	1.05168	trans-sialidase (pseudogene), putative
Tc00.1047053508159.60	33.563	34.4214	28.0051	31.9965	1.22911	mucin TcMUCII, putative
Tc00.1047053508163.234	28.6272	37.4586	30.0055	32.0304	1.30849	trans-sialidase, putative
Tc00.1047053511737.6	22.7044	34.4214	39.0071	32.0443	1.71804	hypothetical protein, conserved
Tc00.1047053506633.74	46.3959	26.3222	24.0044	32.2408	1.93281	hypothetical protein, conserved (pseudogene),hypothetical protein, conserved, frameshift
Tc00.1047053506865.79	38.4987	26.3222	32.0058	32.2756	1.46259	hypothetical protein, conserved
Tc00.1047053508681.20	35.5373	36.4462	25.0045	32.3293	1.45758	hypothetical protein
Tc00.1047053511627.20	30.6015	33.409	33.006	32.3388	1.09174	trans-sialidase (pseudogene), putative
Tc00.1047053511593.60	29.6144	34.4214	33.006	32.3473	1.16232	mucin-associated surface protein (MASP), putative
Tc00.1047053507041.71	26.653	32.3966	38.0069	32.3522	1.42599	mucin TcMUCI, putative
Tc00.1047053507547.18	32.5758	43.5329	21.0038	32.3709	2.07262	mucin TcMUCI, putative
Tc00.1047053503685.5	38.4987	25.3098	34.0062	32.6049	1.5211	RNA-binding protein, putative
Tc00.1047053503859.50	39.4859	28.347	30.0055	32.6128	1.39295	hypothetical protein
Tc00.1047053504239.420	31.5887	29.3594	37.0067	32.6516	1.26047	mucin-associated surface protein (MASP), putative
Tc00.1047053511173.10	31.5887	30.3718	36.0065	32.6557	1.18553	trans-sialidase, putative
Tc00.1047053510025.7	33.563	33.409	31.0056	32.6592	1.08248	syntaxin binding protein (pseudogene), putative
Tc00.1047053506971.10	25.6658	25.3098	47.0085	32.6614	1.85732	mucin-associated surface protein (MASP), putative
Tc00.1047053508537.10	31.5887	32.3966	34.0062	32.6638	1.07653	glyceraldehyde 3-phosphate dehydrogenase, cytosolic, putative
Tc00.1047053505365.50	36.5244	30.3718	32.0058	32.9673	1.20258	beta galactofuranosyl glycosyltransferase (pseudogene), putative
Tc00.1047053509921.40	29.6144	33.409	36.0065	33.01	1.21585	retrotransposon hot spot protein (RHS, pseudogene), putative
Tc00.1047053507875.140	29.6144	37.4586	32.0058	33.0263	1.26488	retrotransposon hot spot protein (RHS, pseudogene), putative,retrotransposon hot spot protein (RHS), putative, truncated
Tc00.1047053510205.50	23.6915	40.4957	35.0064	33.0645	1.70929	mucin-associated surface protein (MASP), putative
Tc00.1047053504239.240	20.7301	44.5453	34.0062	33.0939	2.14883	mucin-associated surface protein (MASP, pseudogene), putative
Tc00.1047053506895.5	32.5758	28.347	39.0071	33.31	1.37606	hypothetical protein
Tc00.1047053507041.60	35.5373	36.4462	28.0051	33.3295	1.30141	syntaxin binding protein (pseudogene), putative
Tc00.1047053507689.10	36.5244	38.471	25.0045	33.3333	1.53856	dihydrouridine synthase (Dus, pseudogene), putative
Tc00.1047053508209.10	19.7429	41.5081	39.0071	33.4194	2.10243	hypothetical protein, conserved (pseudogene)
Tc00.1047053508165.40	38.4987	28.347	34.0062	33.6173	1.35812	trans-sialidase (pseudogene), putative
Tc00.1047053507035.75	37.5116	35.4338	28.0051	33.6501	1.33946	retrotransposon hot spot protein (RHS, pseudogene), putative
Tc00.1047053506363.159	33.563	32.3966	35.0064	33.6553	1.08056	separase, putative
Tc00.1047053506289.110	35.5373	36.4462	29.0053	33.6629	1.25654	surface protease GP63 (pseudogene), putative
Tc00.1047053510269.55	32.5758	37.4586	31.0056	33.68	1.20812	elongation factor 1-gamma (EF-1-gamma, pseudogene), putative
Tc00.1047053509121.20	32.5758	38.471	30.0055	33.6841	1.28213	dispersed gene family protein 1 (DGF-1, pseudogene), putative
Tc00.1047053511587.33	24.6787	35.4338	41.0075	33.7066	1.66166	hypothetical protein
Tc00.1047053506667.90	35.5373	47.5825	18.0033	33.7077	2.64299	trans-sialidase, putative
Tc00.1047053510377.310	37.5116	34.4214	30.0055	33.9795	1.25016	mucin-associated surface protein (MASP, pseudogene), putative
Tc00.1047053455171.9	35.5373	41.5081	25.0045	34.0167	1.66002	trans-sialidase, putative
Tc00.1047053506499.90	27.6401	35.4338	39.0071	34.027	1.41125	90 kDa surface protein, putative,serine-alanine-and proline-rich protein, putative
Tc00.1047053510013.59	38.4987	30.3718	34.0062	34.2922	1.26758	trans-sialidase (pseudogene), putative
Tc00.1047053509137.10	33.563	31.3842	38.0069	34.318	1.21102	hypothetical protein
Tc00.1047053510377.50	33.563	31.3842	38.0069	34.318	1.21102	trans-sialidase, putative
Tc00.1047053503601.20	28.6272	35.4338	39.0071	34.356	1.36259	hypothetical protein
Tc00.1047053503653.104	31.5887	40.4957	31.0056	34.3634	1.30608	hypothetical protein, conserved
Tc00.1047053511797.210	29.6144	40.4957	33.006	34.372	1.36743	trans-sialidase (pseudogene), putative
Tc00.1047053511555.10	31.5887	47.5825	24.0044	34.3919	1.98224	mucin-associated surface protein (MASP), putative
Tc00.1047053510371.50	34.5501	30.3718	39.0071	34.643	1.28432	mucin-associated surface protein (MASP), putative
Tc00.1047053506973.70	29.6144	31.3842	43.0078	34.6688	1.45226	dispersed gene family protein 1 (DGF-1), putative
Tc00.1047053508125.50	34.5501	38.471	31.0056	34.6756	1.24077	mucin-associated surface protein (MASP, pseudogene), putative
Tc00.1047053509513.5	29.6144	33.409	41.0075	34.6769	1.38471	hypothetical protein, conserved (pseudogene)
Tc00.1047053508103.30	28.6272	39.4834	36.0065	34.7057	1.37922	trans-sialidase, putative
Tc00.1047053504219.10	38.4987	30.3718	36.0065	34.959	1.26758	hypothetical protein, conserved (pseudogene)
Tc00.1047053504637.21	39.4859	33.409	32.0058	34.9669	1.23371	trans-sialidase (pseudogene), putative
Tc00.1047053511613.151	39.4859	33.409	32.0058	34.9669	1.23371	syntaxin binding protein (pseudogene), putative
Tc00.1047053506763.50	28.6272	32.3966	44.008	35.0106	1.53728	mucin-associated surface protein (MASP), putative
Tc00.1047053506637.40	33.563	44.5453	27.0049	35.0377	1.64953	hypothetical protein, conserved
Tc00.1047053504103.3	38.4987	32.3966	35.0064	35.3006	1.18836	hypothetical protein, conserved
Tc00.1047053506757.100	34.5501	36.4462	35.0064	35.3342	1.05488	retrotransposon hot spot protein (RHS, pseudogene), putative
Tc00.1047053511129.47	36.5244	41.5081	28.0051	35.3459	1.48216	hypothetical protein, conserved (pseudogene)
Tc00.1047053510025.170	28.6272	34.4214	43.0078	35.3522	1.50234	mucin TcMUCII, putative
Tc00.1047053509763.10	40.473	31.3842	35.0064	35.6212	1.2896	trans-sialidase, putative
Tc00.1047053508163.371	39.4859	35.4338	32.0058	35.6418	1.23371	hypothetical protein, conserved (pseudogene)
Tc00.1047053506689.20	34.5501	37.4586	35.0064	35.6717	1.08418	hypothetical protein, conserved (pseudogene)
Tc00.1047053506377.10	31.5887	39.4834	36.0065	35.6929	1.24992	trans-sialidase, putative
Tc00.1047053506243.77	27.6401	43.5329	36.0065	35.7265	1.57499	retrotransposon hot spot protein (RHS, pseudogene), putative,retrotransposon hot spot protein (RHS), putative, interrupted
Tc00.1047053508539.110	22.7044	39.4834	45.0082	35.732	1.98236	mucin-associated surface protein (MASP), putative
Tc00.1047053507957.150	21.7172	41.5081	44.008	35.7445	2.02641	mucin-associated surface protein (MASP), putative
Tc00.1047053510553.25	43.4344	31.3842	33.006	35.9416	1.38396	elongation factor 1-gamma (EF-1-gamma, pseudogene), putative
Tc00.1047053506467.50	40.473	28.347	39.0071	35.9424	1.42777	serine/threonine protein kinase, putative
Tc00.1047053506769.4	34.5501	33.409	40.0073	35.9888	1.1975	mucin-associated surface protein (MASP, pseudogene), putative
Tc00.1047053506715.20	29.6144	32.3966	46.0084	36.0065	1.55358	metallopeptidase, putative,metallo-peptidase, clan MP, family M67, putative
Tc00.1047053416503.10	31.5887	38.471	38.0069	36.0222	1.21787	trans-sialidase (pseudogene), putative
Tc00.1047053504153.10	40.473	33.409	35.0064	36.2961	1.21144	hypothetical protein, conserved
Tc00.1047053507747.170	31.5887	28.347	49.0089	36.3149	1.72889	mucin-associated surface protein (MASP), putative
Tc00.1047053511173.483	31.5887	38.471	39.0071	36.3556	1.23484	mucin TcMUCII (pseudogene), putative
Tc00.1047053511327.20	28.6272	36.4462	44.008	36.3605	1.53728	hypothetical protein
Tc00.1047053506763.90	31.5887	48.5949	29.0053	36.3963	1.67538	mucin-associated surface protein (MASP, pseudogene), putative
Tc00.1047053510377.30	19.7429	51.6321	38.0069	36.4606	2.61522	mucin-associated surface protein (MASP, pseudogene), putative
Tc00.1047053511369.30	41.4602	30.3718	38.0069	36.613	1.36509	elongation factor 1-alpha (ef-1-alpha), putative
Tc00.1047053510603.30	34.5501	40.4957	35.0064	36.6841	1.17209	hypothetical protein, conserved
Tc00.1047053506499.210	33.563	42.5205	34.0062	36.6966	1.26689	mucin-associated surface protein (MASP), putative
Tc00.1047053511603.320	41.4602	39.4834	30.0055	36.983	1.38175	mucin-associated surface protein (MASP), putative
Tc00.1047053507959.120	38.4987	38.471	34.0062	36.992	1.13211	surface protease GP63 (pseudogene), putative
Tc00.1047053511215.90	21.7172	22.2727	67.0122	37.0007	3.08567	hypothetical protein, conserved
Tc00.1047053506529.680	25.6658	37.4586	48.0087	37.0444	1.87053	retrotransposon hot spot (RHS) protein, putative
Tc00.1047053510271.20	23.6915	36.4462	51.0093	37.049	2.15306	dispersed gene family protein 1 (DGF-1, pseudogene), putative
Tc00.1047053506289.210	52.3188	27.3346	32.0058	37.2197	1.91401	surface protease GP63, putative
Tc00.1047053510379.20	48.3702	23.2851	40.0073	37.2208	2.07731	hypothetical protein
Tc00.1047053508837.34	39.4859	30.3718	42.0076	37.2884	1.38311	dispersed gene family protein 1 (DGF-1), putative
Tc00.1047053510013.40	37.5116	40.4957	34.0062	37.3378	1.19083	mucin-associated surface protein (MASP), putative
Tc00.1047053506767.340	34.5501	43.5329	34.0062	37.3631	1.28015	mucin-associated surface protein (MASP), putative
Tc00.1047053504239.401	30.6015	41.5081	40.0073	37.3723	1.35641	hypothetical protein, conserved (pseudogene)
Tc00.1047053511593.30	29.6144	50.6197	32.0058	37.4133	1.70929	mucin-associated surface protein (MASP), putative
Tc00.1047053511625.140	22.7044	45.5577	44.008	37.4234	2.00656	mucin-associated surface protein (MASP, pseudogene), putative
Tc00.1047053507689.5	49.3573	20.2479	43.0078	37.5377	2.43765	hypothetical protein, conserved
Tc00.1047053511311.30	41.4602	29.3594	42.0076	37.6091	1.43081	trans-sialidase, putative
Tc00.1047053511197.10	38.4987	39.4834	35.0064	37.6628	1.12789	trans-sialidase, putative
Tc00.1047053506501.131	41.4602	44.5453	27.0049	37.6701	1.64953	hypothetical protein, conserved (pseudogene)
Tc00.1047053506671.90	31.5887	38.471	43.0078	37.6892	1.36149	mucin-associated surface protein (MASP), putative
Tc00.1047053504241.57	54.2931	29.3594	30.0055	37.886	1.84926	retrotransposon hot spot protein (RHS, pseudogene), putative
Tc00.1047053506667.110	44.4216	29.3594	40.0073	37.9294	1.51303	trans-sialidase (pseudogene), putative
Tc00.1047053506411.39	39.4859	35.4338	39.0071	37.9756	1.11436	CDP-diacylglycerol synthetase, putative
Tc00.1047053511335.19	39.4859	38.471	36.0065	37.9878	1.09663	hypothetical protein, conserved (pseudogene)
Tc00.1047053508803.5	34.5501	35.4338	44.008	37.9973	1.27374	retrotransposon hot spot protein (RHS, pseudogene), putative
Tc00.1047053510371.130	43.4344	48.5949	22.004	38.0111	2.20846	mucin TcMUCII, putative
Tc00.1047053506867.40	29.6144	47.5825	37.0067	38.0679	1.60674	surface protease GP63, putative
Tc00.1047053508227.10	26.653	45.5577	42.0076	38.0728	1.70929	hypothetical protein
Tc00.1047053510207.50	45.4087	35.4338	34.0062	38.2829	1.33531	trans-sialidase (pseudogene), putative
Tc00.1047053503937.40	38.4987	36.4462	40.0073	38.3174	1.09771	trans-sialidase (pseudogene), putative
Tc00.1047053506767.21	38.4987	40.4957	36.0065	38.3337	1.12468	syntaxin binding protein (pseudogene), putative
Tc00.1047053511797.167	39.4859	42.5205	33.006	38.3375	1.28827	mucin-associated surface protein (MASP), putative
Tc00.1047053510491.50	49.3573	22.2727	44.008	38.546	2.21605	hypothetical protein, conserved
Tc00.1047053511597.40	40.473	32.3966	43.0078	38.6258	1.32754	mucin-associated surface protein (MASP), putative
Tc00.1047053509773.20	41.4602	34.4214	40.0073	38.6296	1.20449	protein kinase, putative
Tc00.1047053509511.10	33.563	36.4462	46.0084	38.6725	1.37081	dispersed gene family protein 1 (DGF-1), putative
Tc00.1047053504239.161	38.4987	43.5329	34.0062	38.6793	1.28015	mucin-associated surface protein (MASP, pseudogene), putative
Tc00.1047053510025.180	30.6015	44.5453	41.0075	38.7181	1.45566	mucin-associated surface protein (MASP), putative
Tc00.1047053509815.50	24.6787	43.5329	48.0087	38.7401	1.94535	beta galactofuranosyl glycosyltransferase, putative
Tc00.1047053504039.80	49.3573	32.3966	35.0064	38.9201	1.52353	surface protease GP63 (pseudogene), putative
Tc00.1047053510071.20	41.4602	42.5205	33.006	38.9956	1.28827	hypothetical protein
Tc00.1047053510021.220	37.5116	40.4957	39.0071	39.0048	1.07955	trans-sialidase, putative
Tc00.1047053506499.200	37.5116	44.5453	35.0064	39.0211	1.27249	hypothetical protein
Tc00.1047053507859.80	29.6144	50.6197	37.0067	39.0803	1.70929	trans-sialidase (pseudogene), putative
Tc00.1047053508225.4	47.383	31.3842	39.0071	39.2581	1.50977	trans-sialidase, putative
Tc00.1047053510761.80	44.4216	32.3966	41.0075	39.2752	1.37118	surface protease GP63, putative,metallopeptidase, putative
Tc00.1047053509765.20	44.4216	37.4586	36.0065	39.2956	1.23371	retrotransposon hot spot protein (RHS, pseudogene), putative
Tc00.1047053424383.9	42.4473	36.4462	39.0071	39.3002	1.16466	trans-sialidase (pseudogene), putative
Tc00.1047053510377.120	35.5373	50.6197	32.0058	39.3876	1.58158	hypothetical protein
Tc00.1047053510855.4	52.3188	31.3842	35.0064	39.5698	1.66704	hypothetical protein, conserved
Tc00.1047053509631.45	45.4087	34.4214	39.0071	39.6124	1.3192	hypothetical protein, conserved (pseudogene)
Tc00.1047053509123.10	20.7301	45.5577	53.0096	39.7658	2.55714	surface antigen TASV, putative,mucin-like glycoprotein, putative
Tc00.1047053506285.90	49.3573	37.4586	33.006	39.9406	1.4954	mucin TcMUCII, putative
Tc00.1047053509195.80	48.3702	36.4462	35.0064	39.9409	1.38175	trans-sialidase (pseudogene), putative
Tc00.1047053510021.60	39.4859	28.347	52.0095	39.9474	1.83474	hypothetical protein
Tc00.1047053510279.210	42.4473	38.471	39.0071	39.9751	1.10336	mucin-associated surface protein (MASP), putative
Tc00.1047053506965.180	29.6144	49.6073	41.0075	40.0764	1.67511	mucin-associated surface protein (MASP), putative
Tc00.1047053507981.61	27.6401	51.6321	41.0075	40.0932	1.86801	hypothetical protein
Tc00.1047053507163.60	39.4859	37.4586	44.008	40.3175	1.17484	hypothetical protein
Tc00.1047053508555.34	45.4087	45.5577	30.0055	40.324	1.51831	hypothetical protein, conserved
Tc00.1047053511613.50	38.4987	44.5453	38.0069	40.3503	1.17203	mucin TcMUCII, putative
Tc00.1047053508047.40	46.3959	38.471	37.0067	40.6245	1.25372	mucin TcMUCII (pseudogene), putative
Tc00.1047053507957.90	21.7172	52.6445	48.0087	40.7901	2.42409	mucin TcMUCII, putative
Tc00.1047053507047.20	37.5116	43.5329	42.0076	41.0174	1.16052	dispersed gene family protein 1 (DGF-1, pseudogene), putative
Tc00.1047053504149.201	41.4602	49.6073	32.0058	41.0244	1.54995	ATP-dependent DEAD/H RNA helicase (pseudogene), putative
Tc00.1047053507955.20	32.5758	45.5577	45.0082	41.0472	1.39851	mucin-associated surface protein (MASP), putative
Tc00.1047053441061.9	26.653	42.5205	54.0098	41.0611	2.02641	dynein heavy chain, putative
Tc00.1047053506631.50	44.4216	36.4462	43.0078	41.2919	1.21883	hypothetical protein, conserved
Tc00.1047053511553.200	36.5244	37.4586	50.0091	41.3307	1.3692	mucin-associated surface protein (MASP), putative
Tc00.1047053510621.20	30.6015	59.7312	34.0062	41.4463	1.9519	mucin-associated surface protein (MASP), putative
Tc00.1047053510879.229	50.3445	32.3966	42.0076	41.5829	1.554	protein kinase, putative
Tc00.1047053504241.34	39.4859	40.4957	45.0082	41.6633	1.13986	dispersed gene family protein 1 (DGF-1), putative
Tc00.1047053508771.10	67.126	35.4338	23.0042	41.8546	2.91799	D-alanyl-glycyl endopeptidase-like protein, putative,cysteine peptidase, Clan CA, family C51, putative
Tc00.1047053508163.81	51.3316	39.4834	35.0064	41.9404	1.46635	hypothetical protein, conserved (pseudogene)
Tc00.1047053511599.85	49.3573	37.4586	39.0071	41.941	1.31765	elongation factor 1-gamma (EF-1-gamma, pseudogene), putative
Tc00.1047053508085.20	44.4216	37.4586	44.008	41.9627	1.18589	hypothetical protein, conserved
Tc00.1047053508165.341	44.4216	40.4957	41.0075	41.9749	1.09694	elongation factor 1-gamma (EF-1-gamma, pseudogene), putative
Tc00.1047053510307.180	42.4473	45.5577	38.0069	42.004	1.19867	glycine dehydrogenase [decarboxylating] (pseudogene), putative,glycine dehydrogenase [decarboxylating], putative, frameshift
Tc00.1047053510019.30	40.473	45.5577	40.0073	42.0127	1.13874	mucin-associated surface protein (MASP), putative
Tc00.1047053506269.50	31.5887	43.5329	51.0093	42.0436	1.6148	mucin-associated surface protein (MASP, pseudogene), putative
Tc00.1047053506973.30	30.6015	46.5701	49.0089	42.0602	1.60152	mucin-associated surface protein (MASP), putative
Tc00.1047053508367.50	47.383	33.409	46.0084	42.2668	1.41827	hypothetical protein, conserved (pseudogene)
Tc00.1047053508805.30	45.4087	35.4338	46.0084	42.2836	1.29843	choline/ethanolamine kinase (pseudogene), putative,choline/ethanolamine kinase, putative, point mutation
Tc00.1047053506291.20	49.3573	40.4957	37.0067	42.2866	1.33374	hypothetical protein
Tc00.1047053507483.30	35.5373	47.5825	44.008	42.3759	1.33895	calmodulin, putative
Tc00.1047053510371.100	37.5116	52.6445	37.0067	42.3876	1.42257	mucin-associated surface protein (MASP), putative
Tc00.1047053509889.9	32.5758	51.6321	43.0078	42.4052	1.58498	dispersed gene family protein 1 (DGF-1), putative
Tc00.1047053507739.120	29.6144	48.5949	49.0089	42.4061	1.6549	amastin, putative
Tc00.1047053507179.20	33.563	55.6817	38.0069	42.4172	1.65902	dispersed gene family protein 1 (DGF-1), putative
Tc00.1047053507537.20	42.4473	42.5205	43.0078	42.6586	1.0132	cysteine peptidase, putative,cysteine peptidase, clan CA, family C1, cathepsin L-like, putative
Tc00.1047053507939.70	42.4473	42.5205	43.0078	42.6586	1.0132	hypothetical protein
Tc00.1047053507873.34	35.5373	40.4957	52.0095	42.6808	1.46352	hypothetical protein, conserved
Tc00.1047053508541.10	38.4987	44.5453	45.0082	42.6841	1.16908	elongation factor 1-gamma (EF-1-gamma, pseudogene), putative
Tc00.1047053505025.70	35.5373	47.5825	45.0082	42.7093	1.33895	mucin-associated surface protein (MASP), putative
Tc00.1047053510271.30	35.5373	47.5825	45.0082	42.7093	1.33895	trans-sialidase (pseudogene), putative
Tc00.1047053510373.110	54.2931	38.471	36.0065	42.9235	1.50787	hypothetical protein
Tc00.1047053477983.10	52.3188	36.4462	41.0075	43.2575	1.43551	calpain cysteine peptidase, putative
Tc00.1047053506047.16	53.3059	45.5577	31.0056	43.2898	1.71923	N-acetyltransferase complex ARD1 subunit (pseudogene), putative
Tc00.1047053507047.40	50.3445	42.5205	37.0067	43.2906	1.36041	trans-sialidase, putative
Tc00.1047053505025.40	42.4473	43.5329	44.008	43.3294	1.03677	mucin-associated surface protein (MASP), putative
Tc00.1047053507957.280	39.4859	41.5081	49.0089	43.3343	1.24118	mucin-associated surface protein (MASP), putative
Tc00.1047053509765.129	38.4987	43.5329	48.0087	43.3468	1.24702	trans-sialidase, putative
Tc00.1047053511675.30	46.3959	55.6817	28.0051	43.3609	1.98827	retrotransposon hot spot protein (RHS, pseudogene), putative
Tc00.1047053510205.80	33.563	59.7312	37.0067	43.4336	1.77968	mucin-associated surface protein (MASP), putative
Tc00.1047053508097.81	23.6915	61.756	45.0082	43.4852	2.60667	mucin TcMUCII, putative
Tc00.1047053510601.10	47.383	41.5081	42.0076	43.6329	1.14154	hypothetical protein, conserved
Tc00.1047053506801.50	39.4859	44.5453	47.0085	43.6799	1.19052	surface protease GP63 (pseudogene), putative
Tc00.1047053507835.35	37.5116	45.5577	48.0087	43.6927	1.27984	trans-sialidase (pseudogene), putative
Tc00.1047053508085.10	42.4473	51.6321	37.0067	43.6954	1.39521	GMP synthase, putative
Tc00.1047053506965.190	39.4859	56.694	35.0064	43.7288	1.61954	mucin TcMUCII, putative
Tc00.1047053511613.120	34.5501	56.694	40.0073	43.7505	1.64092	mucin TcMUCII, putative
Tc00.1047053508389.130	42.4473	43.5329	46.0084	43.9962	1.08389	mucin-associated surface protein (MASP), putative
Tc00.1047053510853.40	33.563	58.7188	40.0073	44.0964	1.74951	trans-sialidase, putative
Tc00.1047053506717.25	52.3188	41.5081	39.0071	44.278	1.34126	trans-sialidase (pseudogene), putative
Tc00.1047053506763.40	51.3316	43.5329	38.0069	44.2905	1.35059	hypothetical protein
Tc00.1047053507611.40	45.4087	46.5701	41.0075	44.3288	1.13565	protein kinase, putative
Tc00.1047053508283.25	43.4344	48.5949	41.0075	44.3456	1.18503	hypothetical protein, conserved (pseudogene)
Tc00.1047053506113.80	40.473	45.5577	47.0085	44.3464	1.16148	hypothetical protein, conserved (pseudogene)
Tc00.1047053510431.300	55.2802	42.5205	36.0065	44.6024	1.53528	trans-sialidase, putative
Tc00.1047053506501.270	50.3445	38.471	45.0082	44.6079	1.30864	syntaxin binding protein (pseudogene), putative
Tc00.1047053506767.250	48.3702	39.4834	46.0084	44.6206	1.22508	trans-sialidase (pseudogene), putative
Tc00.1047053507981.40	43.4344	45.5577	45.0082	44.6668	1.04888	hypothetical protein
Tc00.1047053508151.5	44.4216	48.5949	41.0075	44.6746	1.18503	mucin-associated surface protein (MASP, pseudogene), putative
Tc00.1047053409139.9	40.473	45.5577	48.0087	44.6798	1.18619	trans-sialidase, putative
Tc00.1047053511401.130	40.473	45.5577	48.0087	44.6798	1.18619	mucin-associated surface protein (MASP, pseudogene), putative
Tc00.1047053507699.120	33.563	52.6445	48.0087	44.7387	1.56853	mucin TcMUCII, putative
Tc00.1047053510209.9	61.2031	32.3966	41.0075	44.869	1.88918	trans-sialidase, putative
Tc00.1047053508539.95	38.4987	57.7064	39.0071	45.0707	1.49892	surface protease GP63 (pseudogene), putative
Tc00.1047053508375.70	50.3445	40.4957	45.0082	45.2828	1.2432	hypothetical protein, conserved
Tc00.1047053510553.30	43.4344	40.4957	52.0095	45.3132	1.28432	mucin-associated surface protein (MASP), putative
Tc00.1047053401041.10	45.4087	43.5329	47.0085	45.3167	1.07984	retrotransposon hot spot protein (RHS, pseudogene), putative
Tc00.1047053510013.300	42.4473	54.6693	39.0071	45.3746	1.40152	mucin TcMUCII, putative
Tc00.1047053508941.10	33.563	46.5701	56.0102	45.3811	1.66881	retrotransposon hot spot protein (RHS, pseudogene), putative
Tc00.1047053503745.25	36.5244	57.7064	42.0076	45.4128	1.57994	hypothetical protein, conserved
Tc00.1047053506599.240	31.5887	60.7436	44.008	45.4468	1.92295	mucin-associated surface protein (MASP), putative
Tc00.1047053511607.30	29.6144	61.756	45.0082	45.4595	2.08534	mucin TcMUCII, putative
Tc00.1047053511621.70	47.383	44.5453	45.0082	45.6455	1.0637	ribosomal protein L11, putative
Tc00.1047053507957.210	45.4087	46.5701	45.0082	45.6623	1.0347	hypothetical protein
Tc00.1047053506965.170	50.3445	52.6445	34.0062	45.665	1.54809	trans-sialidase, putative
Tc00.1047053506747.20	47.383	50.6197	39.0071	45.6699	1.2977	dihydroorotase, putative
Tc00.1047053508991.30	43.4344	47.5825	46.0084	45.6751	1.0955	trans-sialidase (pseudogene), putative
Tc00.1047053507091.4	38.4987	45.5577	53.0096	45.6887	1.37692	fucose kinase, putative
Tc00.1047053509735.84	29.6144	49.6073	58.0105	45.7441	1.95886	dispersed gene family protein 1 (DGF-1), putative
Tc00.1047053498829.10	50.3445	37.4586	50.0091	45.9374	1.344	mucin TcMUC, putative
Tc00.1047053510281.20	45.4087	35.4338	57.0104	45.951	1.60893	surface protease GP63, putative
Tc00.1047053507179.7	55.2802	47.5825	35.0064	45.9564	1.57915	trans-sialidase (pseudogene), putative
Tc00.1047053507237.110	39.4859	38.471	60.0109	45.9892	1.5599	elongation factor 1-gamma (EF-1-gamma), putative
Tc00.1047053510555.30	38.4987	54.6693	45.0082	46.0587	1.42003	mucin TcMUCII, putative
Tc00.1047053510307.352	53.3059	44.5453	41.0075	46.2862	1.29991	retrotransposon hot spot protein (RHS, pseudogene), putative
Tc00.1047053509201.20	43.4344	47.5825	48.0087	46.3419	1.10531	hypothetical protein, conserved
Tc00.1047053508081.110	39.4859	45.5577	54.0098	46.3511	1.36783	trans-sialidase (pseudogene), putative
Tc00.1047053511677.20	39.4859	52.6445	47.0085	46.3796	1.33325	trans-sialidase, putative
Tc00.1047053507747.80	32.5758	54.6693	52.0095	46.4182	1.67822	mucin TcMUCII, putative
Tc00.1047053503951.10	30.6015	57.7064	51.0093	46.4391	1.88574	retrotransposon hot spot protein (RHS, pseudogene), putative
Tc00.1047053510025.113	51.3316	29.3594	59.0107	46.5673	2.00994	surface protease GP63 (pseudogene), putative
Tc00.1047053507957.43	58.2416	45.5577	36.0065	46.602	1.61753	hypothetical protein, conserved (pseudogene)
Tc00.1047053508229.10	50.3445	46.5701	43.0078	46.6408	1.17059	trans-sialidase, putative
Tc00.1047053506767.127	48.3702	44.5453	47.0085	46.6413	1.08586	hypothetical protein, conserved (pseudogene)
Tc00.1047053510279.120	52.3188	53.6569	34.0062	46.6606	1.57786	mucin-associated surface protein (MASP), putative
Tc00.1047053511193.9	38.4987	40.4957	61.0111	46.6685	1.58476	dispersed gene family protein 1 (DGF-1, pseudogene), putative
Tc00.1047053503441.5	57.2545	36.4462	47.0085	46.9031	1.57093	trans-sialidase, putative
Tc00.1047053508903.30	56.2674	37.4586	47.0085	46.9115	1.50212	retrotransposon hot spot protein (RHS, pseudogene), putative
Tc00.1047053508163.280	34.5501	49.6073	57.0104	47.0559	1.65008	mucin TcMUCII, putative
Tc00.1047053511753.130	54.2931	45.5577	42.0076	47.2861	1.29246	U3 small nuclear ribonucleoprotein (snRNP), putative,stage specific peptide 24, putative
Tc00.1047053510913.10	44.4216	37.4586	60.0109	47.297	1.60206	dispersed gene family protein 1 (DGF-1), putative
Tc00.1047053508087.10	43.4344	38.471	60.0109	47.3054	1.5599	hypothetical protein
Tc00.1047053507875.90	41.4602	38.471	62.0113	47.3141	1.6119	dispersed gene family protein 1 (DGF-1, pseudogene), putative
Tc00.1047053508121.15	47.383	46.5701	48.0087	47.3206	1.03089	hypothetical protein, conserved (pseudogene)
Tc00.1047053506967.100	48.3702	48.5949	45.0082	47.3244	1.07969	mucin-associated surface protein (MASP), putative
Tc00.1047053511197.60	44.4216	49.6073	48.0087	47.3459	1.11674	mucin-associated surface protein (MASP), putative
Tc00.1047053506763.340	38.4987	44.5453	59.0107	47.3516	1.5328	mucin TcMUCII, putative
Tc00.1047053504557.50	34.5501	44.5453	63.0115	47.369	1.82377	dispersed gene family protein 1 (DGF-1), putative
Tc00.1047053507957.160	30.6015	63.7808	48.0087	47.4637	2.08423	mucin-associated surface protein (MASP), putative
Tc00.1047053511171.10	53.3059	42.5205	47.0085	47.6117	1.25365	dispersed gene family protein 1 (DGF-1), putative
Tc00.1047053509699.210	51.3316	43.5329	48.0087	47.6244	1.17914	mucin-associated surface protein (MASP), putative
Tc00.1047053503529.10	50.3445	54.6693	38.0069	47.6735	1.4384	hypothetical protein, conserved
Tc00.1047053504239.140	34.5501	57.7064	51.0093	47.7553	1.67022	mucin-associated surface protein (MASP, pseudogene), putative
Tc00.1047053508229.60	49.3573	40.4957	54.0098	47.9543	1.33372	trans-sialidase, putative
Tc00.1047053511351.9	49.3573	50.6197	44.008	47.995	1.15024	inosine-5%27-monophosphate dehydrogenase, putative
Tc00.1047053510373.30	36.5244	57.7064	50.0091	48.08	1.57994	90 kDa surface protein, putative,serine-alanine-and proline-rich protein, putative
Tc00.1047053510371.35	61.2031	49.6073	34.0062	48.2722	1.79976	hypothetical protein, conserved (pseudogene)
Tc00.1047053508539.130	45.4087	41.5081	58.0105	48.3091	1.39757	trans-sialidase (pseudogene), putative
Tc00.1047053507529.58	39.4859	46.5701	59.0107	48.3556	1.49448	hypothetical protein, conserved
Tc00.1047053508389.50	41.4602	53.6569	50.0091	48.3754	1.29418	mucin-associated surface protein (MASP), putative
Tc00.1047053503859.40	45.4087	46.5701	54.0098	48.6629	1.18941	mucin-associated surface protein (MASP), putative
Tc00.1047053509195.30	38.4987	46.5701	61.0111	48.6933	1.58476	mucin-associated surface protein (MASP), putative
Tc00.1047053503957.90	48.3702	44.5453	54.0098	48.9751	1.21247	dispersed gene family protein 1 (DGF-1, pseudogene), putative
Tc00.1047053504193.41	48.3702	46.5701	52.0095	48.9832	1.1168	N-acetyltransferase complex ARD1 subunit (pseudogene), putative
Tc00.1047053507883.25	43.4344	53.6569	50.0091	49.0335	1.23535	hypothetical protein, conserved
Tc00.1047053509205.110	60.2159	44.5453	43.0078	49.2564	1.40012	elongation factor G2-like protein, putative
Tc00.1047053510297.40	52.3188	43.5329	52.0095	49.287	1.20182	hypothetical protein
Tc00.1047053511605.90	54.2931	48.5949	45.0082	49.2987	1.20629	mucin TcMUCII, putative
Tc00.1047053507079.20	57.2545	39.4834	52.0095	49.5824	1.45009	dynein heavy chain, cytosolic, putative
Tc00.1047053505025.150	52.3188	44.5453	52.0095	49.6245	1.17451	trans-sialidase (pseudogene), putative
Tc00.1047053506715.59	54.2931	47.5825	47.0085	49.628	1.15496	Monooxygenase, putative
Tc00.1047053504055.130	48.3702	46.5701	54.0098	49.65	1.15975	trans-sialidase (pseudogene), putative
Tc00.1047053504769.10	51.3316	53.6569	44.008	49.6655	1.21925	hypothetical protein
Tc00.1047053429185.20	58.2416	46.5701	45.0082	49.94	1.29402	trans-sialidase (pseudogene), putative
Tc00.1047053511049.30	58.2416	52.6445	39.0071	49.9644	1.4931	hypothetical protein, conserved
Tc00.1047053511213.70	47.383	44.5453	58.0105	49.9796	1.30228	trans-sialidase (pseudogene), putative
Tc00.1047053506495.30	43.4344	57.7064	49.0089	50.0499	1.32859	retrotransposon hot spot protein (RHS, pseudogene), putative
Tc00.1047053420293.50	34.5501	49.6073	66.012	50.0565	1.91062	trans-sialidase (pseudogene), putative
Tc00.1047053508227.20	49.3573	54.6693	47.0085	50.345	1.16296	mucin-associated surface protein (MASP), putative
Tc00.1047053508109.30	41.4602	54.6693	55.01	50.3798	1.32682	mucin-associated surface protein (MASP), putative
Tc00.1047053508121.56	38.4987	52.6445	60.0109	50.3847	1.55878	mucin-associated surface protein (MASP, pseudogene), putative
Tc00.1047053509645.5	40.473	65.8056	45.0082	50.4289	1.62591	hypothetical protein, conserved (pseudogene)
Tc00.1047053510847.70	40.473	69.8552	41.0075	50.4452	1.72597	dispersed gene family protein 1 (DGF-1), putative
Tc00.1047053503855.10	53.3059	50.6197	48.0087	50.6448	1.11034	hypothetical protein, conserved
Tc00.1047053506501.290	45.4087	46.5701	60.0109	50.6633	1.32157	mucin-associated surface protein (MASP), putative
Tc00.1047053506767.209	63.1774	47.5825	42.0076	50.9225	1.50395	syntaxin binding protein (pseudogene), putative
Tc00.1047053508541.100	57.2545	49.6073	46.0084	50.9567	1.24444	surface protease GP63, putative
Tc00.1047053509465.10	58.2416	55.6817	39.0071	50.9768	1.4931	hypothetical protein, conserved
Tc00.1047053511173.180	45.4087	59.7312	48.0087	51.0496	1.31541	mucin-associated surface protein (MASP), putative
Tc00.1047053506757.150	30.6015	68.8428	54.0098	51.1514	2.24965	mucin-associated surface protein (MASP), putative
Tc00.1047053503841.80	66.1388	29.3594	58.0105	51.1696	2.25273	NADH-dependent fumarate reductase, putative
Tc00.1047053509265.36	59.2288	44.5453	50.0091	51.2611	1.32963	ATP-dependent DEAD/H RNA helicase (pseudogene), putative
Tc00.1047053438059.10	55.2802	55.6817	43.0078	51.3232	1.29469	serine/threonine-protein phosphatase PP1 alpha
Tc00.1047053509805.260	48.3702	52.6445	53.0096	51.3414	1.09592	dispersed gene family protein 1 (DGF-1, pseudogene), putative
Tc00.1047053508163.360	48.3702	54.6693	51.0093	51.3496	1.13023	dispersed gene family protein 1 (DGF-1), putative
Tc00.1047053508831.190	59.2288	40.4957	55.01	51.5782	1.46259	trans-sialidase (pseudogene), putative
Tc00.1047053506243.50	52.3188	43.5329	59.0107	51.6208	1.35554	dispersed gene family protein 1 (DGF-1, pseudogene), putative
Tc00.1047053425435.10	44.4216	55.6817	55.01	51.7044	1.25348	trans-sialidase, putative
Tc00.1047053511413.19	68.1131	43.5329	44.008	51.8847	1.56463	trans-sialidase, putative
Tc00.1047053510861.50	55.2802	48.5949	52.0095	51.9615	1.13757	hypothetical protein, conserved
Tc00.1047053506625.19	43.4344	48.5949	64.0116	52.0137	1.47375	dispersed gene family protein 1 (DGF-1), putative
Tc00.1047053507041.65	48.3702	54.6693	53.0096	52.0164	1.13023	hypothetical protein, conserved (pseudogene)
Tc00.1047053506635.110	55.2802	39.4834	62.0113	52.2583	1.57057	kinesin-like protein, putative
Tc00.1047053510971.30	43.4344	49.6073	64.0116	52.3511	1.47375	trans-sialidase, putative
Tc00.1047053506967.150	55.2802	57.7064	45.0082	52.6649	1.28213	trans-sialidase (pseudogene), putative
Tc00.1047053511875.70	48.3702	55.6817	54.0098	52.6872	1.15116	mucin TcMUCII (pseudogene), putative
Tc00.1047053508325.230	49.3573	59.7312	49.0089	52.6992	1.21878	trans-sialidase, putative
Tc00.1047053504239.80	63.1774	51.6321	44.008	52.9392	1.43559	syntaxin binding protein (pseudogene), putative
Tc00.1047053508163.70	50.3445	50.6197	58.0105	52.9916	1.15227	dispersed gene family protein 1 (DGF-1), putative
Tc00.1047053508163.400	55.2802	57.7064	46.0084	52.9983	1.25426	surface antigen TASV-B1, putative,surface antigen TASV, putative
Tc00.1047053511603.420	51.3316	58.7188	49.0089	53.0198	1.19813	syntaxin binding protein (pseudogene), putative
Tc00.1047053511567.11	42.4473	52.6445	64.0116	53.0345	1.50803	trans-sialidase, putative
Tc00.1047053511797.120	55.2802	46.5701	58.0105	53.287	1.24566	mucin-associated surface protein (MASP), putative
Tc00.1047053508159.26	54.2931	55.6817	50.0091	53.3279	1.11343	hypothetical protein, conserved (pseudogene)
[truncated: 8,344 more rows]

## Sheet: 305 cell cycle DEGs
Supplementary Table 4
gene ID (tritrypdb 4.2)	G1 nCounts	S nCounts	G2/M nCounts	peaking at	descrip
Tc00.1047053418069.10	3328.66	2121.98	2050.37	G1	heat shock protein 70 (hsp70), putative
Tc00.1047053426397.9	262.581	294.607	543.099	G2	kinesin, putative
Tc00.1047053434259.19	283.311	549.73	1092.2	G2	hypothetical protein, conserved
Tc00.1047053437121.9	1009.85	1316.11	1770.32	G2	hypothetical protein, conserved
Tc00.1047053438897.10	596.237	1077.19	1870.34	G2	hypothetical protein, conserved
Tc00.1047053474341.9	182.622	223.739	367.067	G2	dynein heavy chain, putative
Tc00.1047053480785.10	476.792	372.561	260.047	G1	protein kinase, putative
Tc00.1047053503405.10	933.841	1111.61	668.121	S	glutamine synthetase, putative
Tc00.1047053503479.49	400.781	796.754	476.087	S	U6 snRNA-associated Sm-like protein LSm7p
Tc00.1047053503487.30	411.64	456.59	697.127	G2	hypothetical protein, conserved
Tc00.1047053503557.30	504.432	1016.44	986.179	S	hypothetical protein, conserved
Tc00.1047053503571.19	807.486	821.051	1409.26	G2	hypothetical protein, conserved
Tc00.1047053503599.50	503.445	767.394	401.073	S	hypothetical protein, conserved
Tc00.1047053503653.20	636.71	770.432	1123.2	G2	hypothetical protein, conserved
Tc00.1047053503671.10	1049.34	1810.16	1312.24	S	aminopeptidase, putative,metallo-peptidase, clan MA(E), family M1, putative
Tc00.1047053503779.10	315.887	365.474	554.101	G2	hypothetical protein, conserved
Tc00.1047053503789.60	933.841	1055.93	1807.33	G2	hypothetical protein, conserved
Tc00.1047053503799.4	432.37	651.982	961.175	G2	protein kinase, putative
Tc00.1047053503811.10	5791.59	5146	3547.64	G1	lipophosphoglycan biosynthetic protein, putative,heat shock protein 90, putative,glucose regulated protein 94, putative
Tc00.1047053503829.10	237.902	375.598	435.079	G2	hypothetical protein, conserved
Tc00.1047053503831.40	2503.4	3715.48	1433.26	S	mitochondrial DNA primase, putative
Tc00.1047053503897.20	3162.82	3876.46	2191.4	S	hypothetical protein, conserved
Tc00.1047053503897.70	973.326	790.679	1515.28	G2	hypothetical protein, conserved
Tc00.1047053503903.70	791.692	1084.27	1325.24	G2	hypothetical protein, conserved
Tc00.1047053503955.20	2289.19	3461.37	1866.34	S	mitochondrial DNA polymerase beta, putative
Tc00.1047053503971.50	1949.61	2142.23	3318.6	G2	hypothetical protein, conserved
Tc00.1047053504025.10	1026.63	690.453	552.1	G1	hypothetical protein, conserved
Tc00.1047053504033.21	827.229	1411.28	1320.24	S	UDP-Gal or UDP-GlcNAc-dependent glycosyltransferase, putative
Tc00.1047053504047.30	1205.31	1500.37	2258.41	G2	kinesin, putative
Tc00.1047053504057.97	826.242	923.303	541.098	S	hypothetical protein, conserved
Tc00.1047053504097.4	816.37	641.858	467.085	G1	nucleoplasmin-like protein (NLP), putative
Tc00.1047053504143.30	127.342	201.466	331.06	G2	kinesin protein (pseudogene), putative
Tc00.1047053504147.60	1291.19	1092.37	675.123	G1	chaperone DNAJ protein, putative
Tc00.1047053504153.120	3610.98	4972.88	6076.1	G2	hypothetical protein, conserved
Tc00.1047053504153.310	5874.51	10753.6	10225.9	S	heat shock protein, putative
Tc00.1047053504203.10	1420.5	2264.72	3818.69	G2	hypothetical protein, conserved
Tc00.1047053504229.110	986.159	1737.27	1639.3	S	amino acid transporter, putative
Tc00.1047053504277.30	642.632	710.7	1166.21	G2	hypothetical protein
Tc00.1047053504431.64	3899.23	7868.32	5044.92	S	high mobility group protein, putative
Tc00.1047053504431.90	243.825	485.949	286.052	S	U2 small nuclear ribonucleoprotein B, putative
Tc00.1047053504557.10	204.339	382.685	381.069	S	UDP-Gal or UDP-GlcNAc-dependent glycosyltransferase, putative
Tc00.1047053504643.30	1761.07	1187.54	913.166	G1	ubiquitin carrier protein 4, putative
Tc00.1047053504769.80	2170.74	3544.39	3517.64	S	hypothetical protein, conserved
Tc00.1047053505807.180	1403.72	2924.81	2404.44	S	2-hydroxy-3-oxopropionate reductase, putative
Tc00.1047053506097.9	573.532	589.213	1153.21	G2	dynein heavy chain, putative
Tc00.1047053506125.20	711.733	831.175	1361.25	G2	hypothetical protein, conserved
Tc00.1047053506127.50	165.841	331.053	327.059	S	hypothetical protein, conserved
Tc00.1047053506135.70	608.082	889.894	1242.23	G2	hypothetical protein, conserved
Tc00.1047053506147.50	2032.53	1659.31	1094.2	G1	hypothetical protein, conserved
Tc00.1047053506163.70	1213.2	1732.21	2374.43	G2	hypothetical protein, conserved
Tc00.1047053506165.16	405.717	586.176	981.178	G2	protein kinase, putative
Tc00.1047053506167.20	2924.92	2691.95	1631.3	G1	hypothetical protein, conserved
Tc00.1047053506211.20	496.535	627.684	850.154	G2	hypothetical protein, conserved
Tc00.1047053506221.110	1743.3	2288.01	3608.66	G2	chromosomal passenger protein, putative
Tc00.1047053506221.120	387.949	582.126	310.056	S	hypothetical protein, conserved
Tc00.1047053506223.40	571.558	1532.76	692.126	S	hypothetical protein, conserved
Tc00.1047053506239.10	1762.06	6776.96	5309.96	S	hypothetical protein, conserved
Tc00.1047053506249.30	289.234	438.366	571.104	G2	hypothetical protein, conserved
Tc00.1047053506287.200	1173.72	1396.09	875.159	S	DNA ligase, putative,mitochondrial DNA ligase homolog, putative
Tc00.1047053506351.20	923.969	1332.31	1640.3	G2	hypothetical protein, conserved
Tc00.1047053506357.50	11108.4	8074.85	6587.2	G1	alcohol dehydrogenase, putative
Tc00.1047053506357.80	893.368	783.593	1375.25	G2	hypothetical protein, conserved
Tc00.1047053506401.160	930.879	1607.68	2056.37	G2	hypothetical protein, conserved
Tc00.1047053506481.20	6185.46	5454.78	3742.68	G1	hypothetical protein, conserved
Tc00.1047053506481.39	449.152	504.172	1082.2	G2	hypothetical protein, conserved
Tc00.1047053506493.20	205.326	276.383	404.073	G2	hypothetical protein
Tc00.1047053506493.50	179.661	389.772	219.04	S	serine/threonine protein kinase, putative
Tc00.1047053506493.80	3053.24	4223.71	2547.46	S	DNA topoisomerase IA, putative
Tc00.1047053506503.150	1187.54	1765.61	1948.35	G2	histone H3 variant, putative
Tc00.1047053506503.160	1970.34	2351.79	1181.21	S	hypothetical protein, conserved
Tc00.1047053506503.80	5878.46	9591.42	18682.4	G2	kinesin, putative
Tc00.1047053506513.160	1204.32	1778.78	3094.56	G2	protein kinase, putative,polo-like protein kinase, putative
Tc00.1047053506513.200	643.62	1581.36	1045.19	S	histone H2A, putative
Tc00.1047053506517.30	1229	1966.07	3657.66	G2	hypothetical protein
Tc00.1047053506519.70	1404.71	2132.1	3295.6	G2	hypothetical protein
Tc00.1047053506519.90	619.928	1079.21	590.107	S	hypothetical protein, conserved
Tc00.1047053506533.142	1682.1	3674.99	3441.63	S	mucin TcSMUGL, putative
Tc00.1047053506543.20	1531.06	1611.73	922.168	S	hypothetical protein, conserved
Tc00.1047053506563.10	1201.36	1996.44	4041.73	G2	pumilio/PUF RNA binding protein 9, putative
Tc00.1047053506563.170	3564.59	2668.67	2198.4	G1	calpain-like cysteine peptidase (pseudogene), putative
Tc00.1047053506563.190	807.486	1128.82	1505.27	G2	calpain-like cysteine peptidase, putative
Tc00.1047053506567.110	1939.74	2939.99	3395.62	G2	hypothetical protein, conserved
Tc00.1047053506605.40	625.851	776.506	1052.19	G2	hypothetical protein, conserved
Tc00.1047053506605.50	2053.26	1330.29	1193.22	G1	hypothetical protein, conserved
Tc00.1047053506657.20	1112.51	1531.75	1860.34	G2	hypothetical protein, conserved
Tc00.1047053506661.20	2347.43	3972.63	3492.63	S	fatty acid elongase, putative
Tc00.1047053506677.20	811.434	1132.87	1959.36	G2	cell division related protein kinase 2, putative
Tc00.1047053506683.30	101.676	143.76	208.038	G2	hypothetical protein, conserved
Tc00.1047053506735.70	3485.61	1994.42	2215.4	G1	hypothetical protein, conserved
Tc00.1047053506739.10	8780.67	5233.06	5593.02	G1	hypothetical protein, conserved
Tc00.1047053506739.30	648.555	1211.84	1249.23	G2	hypothetical protein
Tc00.1047053506743.4	538.982	1046.82	752.137	S	eukaryotic translation initiation factor 1A, putative
Tc00.1047053506755.180	694.951	368.511	334.061	G1	hypothetical protein, conserved
Tc00.1047053506755.80	211.249	287.52	434.079	G2	hypothetical protein
Tc00.1047053506771.9	1367.2	979.997	829.151	G1	hypothetical protein, conserved
Tc00.1047053506775.30	3547.8	2053.13	2215.4	G1	tubulin-tyrosine ligase-like protein, putative
Tc00.1047053506775.90	1126.33	3379.37	3381.61	G2	PIF1 helicase-like protein, putative,DNA repair and recombination protein, mitochondrial precursor, putative
Tc00.1047053506777.80	2650.49	3091.85	1891.34	S	seryl-tRNA synthetase, putative
Tc00.1047053506779.150	1407.67	3153.61	2377.43	S	histone H2B variant, putative
Tc00.1047053506801.80	4876.5	3743.83	2846.52	G1	cysteine peptidase inhibitor,chagasin
Tc00.1047053506811.160	3235.87	2715.24	4225.77	G2	R27-2 protein, putative
Tc00.1047053506859.30	763.064	1106.55	1417.26	G2	hypothetical protein
Tc00.1047053506863.4	246.787	374.586	492.089	G2	dephospho-CoA kinase, putative
Tc00.1047053506869.10	317.861	497.085	902.164	G2	hypothetical protein
Tc00.1047053506885.204	4343.44	2511.75	2825.51	G1	hypothetical protein, conserved
Tc00.1047053506885.410	366.231	1195.64	816.148	S	hypothetical protein, conserved
Tc00.1047053506925.400	1520.21	1140.97	654.119	G1	hypothetical protein, conserved
Tc00.1047053506925.490	1029.59	1501.38	2206.4	G2	hypothetical protein, conserved
Tc00.1047053506927.30	460.997	604.399	807.147	G2	hypothetical protein, conserved
Tc00.1047053506933.20	1956.52	2265.74	1116.2	S	ribonucleoside-diphosphate reductase large chain, putative
Tc00.1047053506937.10	11914.9	5851.64	5191.94	G1	cytosolic malate dehydrogenase, putative
Tc00.1047053506941.180	661.388	1167.29	940.171	S	hypothetical protein, conserved
Tc00.1047053506943.4	1559.69	2659.56	2037.37	S	aldehyde dehydrogenase, putative
Tc00.1047053506943.50	475.805	278.408	262.048	G1	glyceraldehyde 3-phosphate dehydrogenase, putative
Tc00.1047053506945.160	2410.61	4762.3	4624.84	S	S-adenosylmethionine synthetase, putative
Tc00.1047053506947.110	367.219	494.048	634.115	G2	myosin heavy chain (pseudogene), putative,myosin heavy chain, putative, frameshift
Tc00.1047053506979.40	716.668	891.919	1306.24	G2	hypothetical protein, conserved
Tc00.1047053507009.10	3600.12	2114.89	2020.37	G1	Gim5A protein, putative,glycosomal membrane protein, putative
Tc00.1047053507009.40	2450.1	1778.78	1461.27	G1	galactokinase, putative
Tc00.1047053507011.150	300.093	548.717	325.059	S	hypothetical protein, conserved
Tc00.1047053507037.80	351.424	656.031	738.134	G2	hypothetical protein, conserved
Tc00.1047053507077.40	398.807	618.573	330.06	S	hypothetical protein, conserved
Tc00.1047053507089.260	718.643	975.948	1772.32	G2	CYC2-like cyclin, putative,cyclin 6, putative
Tc00.1047053507105.50	3227.97	7965.51	7950.44	S	hypothetical protein
Tc00.1047053507521.70	807.486	1491.26	811.147	S	cyclophilin, putative
Tc00.1047053507537.10	3091.74	3619.31	2201.4	S	cruzipain precursor (pseudogene), putative,cathepsin L-like (pseudogene), putative,major cysteine proteinase (pseudogene), putative,cysteine peptidase, clan CA, family C1 (pseudogene), putative
Tc00.1047053507559.70	295.157	624.647	322.059	S	hypothetical protein, conserved
Tc00.1047053507559.80	2030.56	1621.85	1212.22	G1	deoxyribose-phosphate aldolase, putative
Tc00.1047053507603.250	1135.22	1430.51	1977.36	G2	hypothetical protein, conserved
Tc00.1047053507611.270	967.404	1483.16	2651.48	G2	hypothetical protein, conserved
Tc00.1047053507639.20	901.265	1957.97	1984.36	G2	universal minicircle sequence binding protein (UMSBP), putative
Tc00.1047053507639.90	3391.84	2010.61	2153.39	G1	hypothetical protein, conserved
Tc00.1047053507641.190	1031.57	2279.91	3580.65	G2	hypothetical protein, conserved
Tc00.1047053507641.290	3832.1	6670.66	5648.03	S	chaperonin HSP60, mitochondrial precursor,groELprotein,heat shock protein 60
Tc00.1047053507669.20	1408.66	1698.8	1067.19	S	hypothetical protein, conserved
Tc00.1047053507709.120	6391.77	10229.2	4193.76	S	hypothetical protein, conserved
Tc00.1047053507713.20	1187.54	1507.45	2391.43	G2	hypothetical protein, conserved
Tc00.1047053507713.30	52525.1	87432.3	82329	S	heat shock protein 85, putative
Tc00.1047053507735.30	386.961	585.164	725.132	G2	hypothetical protein, conserved
Tc00.1047053507737.10	835.126	516.321	465.085	G1	hypothetical protein, conserved
Tc00.1047053507809.39	643.62	1434.56	1550.28	G2	hypothetical protein, conserved
Tc00.1047053507809.74	1023.67	674.254	561.102	G1	signal peptidase type I, putative
Tc00.1047053507811.100	354.386	212.603	189.034	G1	amino acid permease, putative
Tc00.1047053507817.30	1044.4	1635.02	803.146	S	hypothetical protein, conserved
Tc00.1047053507831.100	426.447	477.85	880.16	G2	hypothetical protein, conserved
Tc00.1047053507883.109	7796.48	5109.55	4753.86	G1	mitochondrial malate dehydrogenase, putative
Tc00.1047053507941.110	401.769	311.817	222.04	G1	hypothetical protein, conserved
Tc00.1047053507979.4	436.319	1108.57	679.123	S	histone H2A, putative
Tc00.1047053508041.10	15286	7170.78	7773.41	G1	S-phase kinase-associated protein, putative,Skp1 family protein, putative,cyclin A/CDK2-associated protein, putative
Tc00.1047053508075.60	326.746	702.601	517.094	S	hypothetical protein, conserved
Tc00.1047053508093.29	129.316	168.057	255.046	G2	hypothetical protein, conserved (pseudogene)
Tc00.1047053508207.70	3300.03	1969.11	1782.32	G1	Adenine phosphoribosyltransferase, putative
Tc00.1047053508209.20	838.087	756.258	471.086	G1	hypothetical protein, conserved
Tc00.1047053508265.80	992.082	1883.05	2398.44	G2	hypothetical protein
Tc00.1047053508271.30	129.316	277.396	349.063	G2	hypothetical protein, conserved
Tc00.1047053508277.140	580.442	959.749	1017.18	G2	phosphomevalonate kinase protein, putative
Tc00.1047053508277.150	1395.83	2057.18	748.136	S	proliferative cell nuclear antigen (PCNA), putative
Tc00.1047053508277.370	8050.18	7574.73	4170.76	G1	mitochondrial DNA topoisomerase II, putative
Tc00.1047053508277.65	4722.51	3058.44	2556.46	G1	hypothetical protein, conserved
Tc00.1047053508277.90	1155.95	1380.91	582.106	S	hypothetical protein, conserved
Tc00.1047053508307.20	605.121	307.768	419.076	G1	hypothetical protein, conserved
Tc00.1047053508321.21	532.072	1712.97	875.159	S	histone H2A, putative
Tc00.1047053508321.40	5160.8	6821.51	4355.79	S	hypothetical protein, conserved
Tc00.1047053508371.10	2010.82	1772.7	1128.21	G1	glutamine-dependent carbamoyl-phosphate synthetase (pseudogene), putative,GATase-CPSase (pseudogene), putative,carbamoyl-phosphate synthase (ammonia) (pseudogene), putative
Tc00.1047053508373.10	4049.28	3238.65	2138.39	G1	glutamine dependent carbamoyl-phosphate synthase, putative,GATase-CPSase, putative
Tc00.1047053508385.30	3247.71	1940.76	2173.39	G1	CYC2-like cyclin, putative
Tc00.1047053508465.90	1748.24	989.109	964.175	G1	galactokinase, putative,galactose kinase, putative
Tc00.1047053508489.30	448.165	655.019	1300.24	G2	hypothetical protein, conserved
Tc00.1047053508609.20	163.866	266.26	296.054	G2	hypothetical protein
Tc00.1047053508647.170	399.794	714.75	462.084	S	DNA polymerase theta (polymerase domain only), putative
Tc00.1047053508717.20	1122.39	1559.09	1879.34	G2	NADH dehydrogenase, putative
Tc00.1047053508719.40	766.026	1424.44	1274.23	S	kinetoplast DNA-associated protein, putative
Tc00.1047053508719.50	391.897	673.242	374.068	S	hypothetical protein, conserved
Tc00.1047053508719.60	787.743	1165.27	1620.29	G2	kinetoplast DNA-associated protein, putative
Tc00.1047053508723.24	1157.92	1037.7	1772.32	G2	hypothetical protein, conserved
Tc00.1047053508727.50	1107.58	1988.34	867.158	S	hypothetical protein, conserved
Tc00.1047053508771.10	67.126	35.4338	23.0042	G1	D-alanyl-glycyl endopeptidase-like protein, putative,cysteine peptidase, Clan CA, family C51, putative
Tc00.1047053508813.15	1616.95	915.204	930.169	G1	heat shock protein 70, putative
Tc00.1047053508829.9	263.568	215.64	401.073	G2	dynein heavy chain, putative
Tc00.1047053508831.4	927.918	877.745	1403.26	G2	dynein heavy chain, putative
Tc00.1047053508837.180	2443.19	1781.81	1300.24	G1	DNA polymerase I alpha catalytic subunit, putative
Tc00.1047053508837.80	2155.93	1781.81	2898.53	G2	hypothetical protein, conserved
Tc00.1047053508839.80	1317.84	2326.48	1451.26	S	hypothetical protein, conserved
Tc00.1047053508951.20	6299.97	3307.49	2900.53	G1	hexokinase, putative
Tc00.1047053508989.9	2588.3	1596.54	1543.28	G1	nucleoside phosphorylase, putative
Tc00.1047053508993.20	641.645	422.168	365.066	G1	homocysteine S-methyltransferase, putative
Tc00.1047053509069.20	340.566	610.473	450.082	S	ATP binding protein-like protein, putative
Tc00.1047053509103.39	130.303	159.958	293.053	G2	dynein heavy chain, putative
Tc00.1047053509141.20	306.015	451.528	569.103	G2	hypothetical protein
Tc00.1047053509149.80	1356.34	2240.43	2496.45	G2	hypothetical protein, conserved
Tc00.1047053509151.130	966.416	1442.66	659.12	S	deoxyuridine triphosphatase, putative,dUTP diphosphatase, putative
Tc00.1047053509153.90	3020.67	5039.7	1712.31	S	dihydrofolate reductase-thymidylate synthase
Tc00.1047053509157.220	1259.6	2278.9	1787.32	S	hypothetical protein, conserved
Tc00.1047053509167.140	13286	8404.89	7819.42	G1	hypothetical protein, conserved
Tc00.1047053509171.70	691.99	1123.76	1207.22	G2	hypothetical protein, conserved
Tc00.1047053509173.9	60.2159	71.88	146.027	G2	hypothetical protein, conserved
Tc00.1047053509203.14	294.17	399.896	633.115	G2	hypothetical protein
Tc00.1047053509267.110	374.129	798.779	819.149	G2	hypothetical protein, conserved
Tc00.1047053509455.140	573.532	879.77	1088.2	G2	cyclin, putative
Tc00.1047053509455.50	1855.84	1356.61	1027.19	G1	hypothetical protein, conserved
Tc00.1047053509473.10	649.542	741.072	1085.2	G2	hypothetical protein (pseudogene)
Tc00.1047053509499.10	989.121	1852.68	1668.3	S	cyclophilin, putative,PPIase, putative,rotamase, putative,peptidyl-prolyl cis-trans isomerase, putative
Tc00.1047053509537.40	731.476	977.972	1347.24	G2	hypothetical protein, conserved
Tc00.1047053509537.50	1884.46	1807.12	3038.55	G2	hypothetical protein, conserved
Tc00.1047053509551.64	683.105	1180.45	710.129	S	small nuclear ribonucleoprotein Sm-F, putative
Tc00.1047053509551.70	4224.99	7459.32	7558.37	G2	hypothetical protein, conserved
Tc00.1047053509583.19	44.4216	36.4462	99.018	G2	dynein heavy chain, putative
Tc00.1047053509589.10	1051.31	939.501	633.115	G1	mitochondrial DNA polymerase I protein D, putative
Tc00.1047053509649.50	1707.76	1881.03	2950.54	G2	hypothetical protein, conserved
Tc00.1047053509651.10	1205.31	1186.53	1896.34	G2	hypothetical protein, conserved
Tc00.1047053509965.20	899.29	1508.47	2430.44	G2	hypothetical protein
Tc00.1047053509965.370	1691.97	2923.79	2753.5	S	adenosine kinase, putative
Tc00.1047053509967.180	1245.78	1723.09	3368.61	G2	hypothetical protein, conserved
Tc00.1047053509979.100	837.1	1098.45	1411.26	G2	hypothetical protein, conserved
Tc00.1047053509979.230	460.997	705.638	800.145	G2	hypothetical protein, conserved
Tc00.1047053509979.30	2206.27	1751.44	3276.6	G2	hypothetical protein, conserved
Tc00.1047053510073.17	875.599	1218.92	689.125	S	cysteine peptidase (C-terminal), putative
Tc00.1047053510101.310	1232.95	1226.01	1959.36	G2	hypothetical protein
Tc00.1047053510101.320	742.334	1168.3	1844.34	G2	hypothetical protein
Tc00.1047053510105.190	567.609	782.58	1211.22	G2	hypothetical protein, conserved
Tc00.1047053510105.70	299.105	430.267	603.11	G2	hypothetical protein, conserved
Tc00.1047053510143.5	762.077	1291.81	1429.26	G2	hypothetical protein, conserved
Tc00.1047053510145.20	2097.69	3552.49	3538.64	S	cofilin/actin depolymerizing factor, putative
Tc00.1047053510145.59	726.54	536.569	420.076	G1	exonuclease, putative
Tc00.1047053510181.120	286.272	520.37	311.057	S	hypothetical protein, conserved
Tc00.1047053510257.130	1992.06	2602.86	3557.65	G2	protein kinase, putative
Tc00.1047053510285.100	4014.72	2192.84	2458.45	G1	hypothetical protein, conserved
Tc00.1047053510289.40	973.326	2539.08	2474.45	S	GPI inositol deacylase precursor, putative
Tc00.1047053510295.10	3774.85	1666.4	1427.26	G1	hypothetical protein, conserved
Tc00.1047053510323.20	5096.64	7496.78	10778	G2	hypothetical protein, conserved
Tc00.1047053510323.70	671.26	762.332	1397.25	G2	hypothetical protein, conserved
Tc00.1047053510351.31	881.522	3350.01	1490.27	S	histone H4, putative
Tc00.1047053510431.200	819.332	1637.04	1046.19	S	hypothetical protein, conserved
Tc00.1047053510509.50	1411.62	2491.5	1268.23	S	mitochondrial RNA binding protein, putative
Tc00.1047053510515.50	1658.41	2892.41	1837.33	S	hypothetical protein, conserved
Tc00.1047053510525.70	998.005	1712.97	1704.31	S	hypothetical protein, conserved
Tc00.1047053510533.210	1251.7	1111.61	1790.33	G2	hypothetical protein, conserved (pseudogene)
Tc00.1047053510593.40	760.103	1136.92	1900.35	G2	hypothetical protein, conserved
Tc00.1047053510593.49	2332.63	1600.59	1196.22	G1	kinetoplast DNA-associated protein, putative
Tc00.1047053510595.4	697.913	518.346	402.073	G1	hypothetical protein, conserved
Tc00.1047053510595.49	1117.45	1916.46	996.181	S	hypothetical protein, conserved
Tc00.1047053510603.80	667.311	1021.51	1128.21	G2	protein tyrosine phosphatase-like protein, putative
Tc00.1047053510609.70	3961.42	2483.4	2125.39	G1	protein kinase, putative,cdc2-related kinase, putative
Tc00.1047053510719.310	1696.9	1587.43	893.162	G1	hypothetical protein, conserved
Tc00.1047053510719.90	442.242	610.473	894.162	G2	hypothetical protein, conserved
Tc00.1047053510749.50	1149.04	1528.71	2363.43	G2	hypothetical protein, conserved
Tc00.1047053510877.190	5215.1	3263.96	2428.44	G1	hypothetical protein, conserved
Tc00.1047053510879.160	1228.01	1568.2	2297.42	G2	tyrosine phosphatase, putative
Tc00.1047053510955.20	998.992	1797	1746.32	S	hypothetical protein, conserved
Tc00.1047053510971.69	506.406	503.16	853.155	G2	hypothetical protein, conserved
Tc00.1047053511001.40	875.599	1358.63	634.115	S	hypothetical protein
Tc00.1047053511039.10	731.476	1616.79	1554.28	S	kinetoplast DNA-associated protein, putative
Tc00.1047053511051.80	251.722	254.111	519.094	G2	DNA/RNA non-specific endonuclease protein-like, putative
Tc00.1047053511065.10	1645.57	1761.57	2678.49	G2	hypothetical protein, conserved
Tc00.1047053511071.190	3175.65	2756.75	1894.34	G1	hypothetical protein, conserved
Tc00.1047053511111.50	162.879	258.16	452.082	G2	ubiquitin-conjugating enzyme, putative
Tc00.1047053511127.320	350.437	501.135	696.127	G2	protein kinase, putative
Tc00.1047053511129.80	150.046	240.95	286.052	G2	UDP-Gal or UDP-GlcNAc-dependent glycosyltransferase, putative
Tc00.1047053511133.20	1841.03	2623.11	1181.21	S	thymidine kinase, putative
Tc00.1047053511145.24	1255.65	848.386	692.126	G1	hypothetical protein, conserved
Tc00.1047053511201.49	6302.93	4991.1	3776.69	G1	hypothetical protein, conserved
Tc00.1047053511211.160	4938.69	9700.76	8660.57	S	heat shock protein 70 (hsp70), putative
Tc00.1047053511211.170	4792.6	9008.28	8283.51	S	heat shock protein 70 (hsp70), putative
Tc00.1047053511215.70	203.352	224.751	893.162	G2	kinesin, putative
Tc00.1047053511215.90	21.7172	22.2727	67.0122	G2	hypothetical protein, conserved
Tc00.1047053511253.10	1516.26	691.465	877.159	G1	kinesin-like protein, putative
Tc00.1047053511253.31	332.668	473.8	1060.19	G2	kinesin-like protein, putative
Tc00.1047053511315.9	90.8175	151.859	195.035	G2	ATP-dependent RNA helicase, putative
Tc00.1047053511361.80	537.995	834.212	511.093	S	hypothetical protein, conserved
Tc00.1047053511365.80	436.319	564.916	264.048	S	mitochondrial carrier protein, putative
Tc00.1047053511393.49	2885.43	1617.81	1698.31	G1	hypothetical protein, conserved
Tc00.1047053511395.70	765.039	1076.17	1576.29	G2	hypothetical protein, conserved
Tc00.1047053511411.30	6368.08	3739.78	3825.7	G1	arginine permease
Tc00.1047053511417.70	1491.58	2311.29	2966.54	G2	histone-lysine N-methyltransferase, putative
Tc00.1047053511419.30	250.735	334.09	525.095	G2	hypothetical protein, conserved
Tc00.1047053511419.40	2385.93	1856.73	1442.26	G1	phosphoglycerate kinase, putative
Tc00.1047053511421.185	504.432	424.193	274.05	G1	hypothetical protein, conserved
Tc00.1047053511421.210	1102.64	1919.5	1662.3	S	hypothetical protein, conserved
Tc00.1047053511441.10	1807.47	1441.65	2498.45	G2	calpain cysteine peptidase, putative,cysteine peptidase, Clan CA, family C2, putative
Tc00.1047053511467.70	646.581	912.167	545.099	S	hypothetical protein, conserved
Tc00.1047053511529.59	338.591	473.8	748.136	G2	hypothetical protein
Tc00.1047053511529.68	623.877	1301.94	1240.23	S	cyclin-dependent kinases regulatory subunit, putative
Tc00.1047053511529.80	727.527	2991.62	1771.32	S	kinetoplast-associated protein 3
Tc00.1047053511539.9	1062.17	1504.42	1739.32	G2	hypothetical protein, conserved
Tc00.1047053511545.100	489.625	699.564	883.16	G2	hypothetical protein, conserved
Tc00.1047053511555.80	6741.22	5447.69	3057.56	G1	ribonucleoside-diphosphate reductase small chain, putative
Tc00.1047053511559.50	6215.07	5562.09	11005	G2	hypothetical protein, conserved
Tc00.1047053511577.60	1274.41	1980.24	3323.6	G2	DNA excision/repair protein SNF2, putative
Tc00.1047053511577.70	607.095	832.188	1040.19	G2	hypothetical protein, conserved
Tc00.1047053511589.150	426.447	883.82	666.121	S	hypothetical protein, conserved
Tc00.1047053511589.60	428.422	627.684	276.05	S	hypothetical protein, conserved
Tc00.1047053511623.20	597.224	2391.27	1353.25	S	hypothetical protein, conserved
Tc00.1047053511627.110	1932.83	4642.84	3716.68	S	heat shock protein DNAJ, putative
Tc00.1047053511693.110	568.596	762.332	1036.19	G2	hypothetical protein, conserved
Tc00.1047053511693.40	4689.93	6081.45	9849.79	G2	hypothetical protein, conserved
Tc00.1047053511731.30	798.602	1094.4	1336.24	G2	serine/threonine protein phosphatase, putative
Tc00.1047053511731.50	5165.74	2987.57	3461.63	G1	ATP-dependent RNA helicase, putative
Tc00.1047053511733.10	1345.48	2317.37	1723.31	S	aldehyde dehydrogenase, putative
Tc00.1047053511737.90	2040.43	1398.12	1247.23	G1	hypothetical protein, conserved
Tc00.1047053511745.60	362.283	588.201	623.113	G2	hypothetical protein
Tc00.1047053511749.9	568.596	620.597	1039.19	G2	hypothetical protein, conserved
Tc00.1047053511753.60	994.057	2094.64	1627.3	S	ESAG8-associated protein, putative
Tc00.1047053511805.20	1345.48	884.832	1448.26	G2	Trichohyalin, putative
Tc00.1047053511867.150	733.45	1427.48	729.133	S	hypothetical protein, conserved
Tc00.1047053511871.30	1141.14	1490.24	846.154	S	hypothetical protein, conserved
