# Supplementary material for: Transcriptome-wide analysis of the Trypanosoma cruzi proliferative cycle identifies the periodically expressed mRNAs and their multiple levels of control
Source: PLoS One. 2017 Nov 28;12(11):e0188441. doi: 10.1371/journal.pone.0188441 (PMC5705152; doi:10.1371/journal.pone.0188441)
Supplement: S5 Table — (XLSX) [file pone.0188441.s010.xlsx]

## Sheet: 70_G1_GOs
Supplementary Table 5
GO cat	ID	Name	Bgd count	Result count	Pct of bgd	Fold enrich	Odds ratio	P-value	Benjamini	Bonferroni
MF	GO:0019200	carbohydrate kinase activity	8	3	0.375	34.26	36.48	0.00018503	0.00573593	0.00573593
BP	GO:0005975	carbohydrate metabolic process	98	7	0.071	6.53	7.47	0.000113344	0.00459864	0.00668732
CC	GO:0020015	glycosome	39	4	0.103	9.37	10.13	0.00109574	0.00478364	0.00876596
BP	GO:0019318	hexose metabolic process	46	5	0.109	9.93	10.97	0.000194535	0.00459864	0.0114776
BP	GO:0005996	monosaccharide metabolic process	48	5	0.104	9.52	10.51	0.000233829	0.00459864	0.0137959
CC	GO:0005777	peroxisome	45	4	0.089	8.12	8.77	0.00179387	0.00478364	0.0143509
CC	GO:0042579	microbody	45	4	0.089	8.12	8.77	0.00179387	0.00478364	0.0143509
MF	GO:0004335	galactokinase activity	2	2	1	91.35	95.28	0.000679458	0.0105316	0.0210632
BP	GO:0044262	cellular carbohydrate metabolic process	29	4	0.138	12.6	13.66	0.000393335	0.00496165	0.0232068
BP	GO:0006091	generation of precursor metabolites and energy	55	5	0.091	8.3	9.15	0.000420478	0.00496165	0.0248082
BP	GO:0046835	carbohydrate phosphorylation	2	2	1	91.35	95.28	0.000679458	0.00668134	0.040088
MF	GO:0030060	L-malate dehydrogenase activity	4	2	0.5	45.68	47.62	0.00167526	0.017311	0.0519329
BP	GO:0006012	galactose metabolic process	3	2	0.667	60.9	63.51	0.0011246	0.00932983	0.0663516
BP	GO:0009056	catabolic process	194	8	0.041	3.77	4.32	0.00126506	0.00932983	0.0746386
MF	GO:0016615	malate dehydrogenase activity	6	2	0.333	30.45	31.73	0.00308414	0.0239021	0.0956085
BP	GO:0006096	glycolysis	22	3	0.136	12.46	13.22	0.00231856	0.0137421	0.136795
BP	GO:0006108	malate metabolic process	5	2	0.4	36.54	38.09	0.00232917	0.0137421	0.137421
CC	GO:0005736	DNA-directed RNA polymerase I complex	1	1	1	91.35	93.28	0.0215409	0.0344655	0.172327
CC	GO:0005951	carbamoyl-phosphate synthase complex	1	1	1	91.35	93.28	0.0215409	0.0344655	0.172327
MF	GO:0016879	ligase activity, forming carbon-nitrogen bonds	65	4	0.062	5.62	6.04	0.00624895	0.0387435	0.193717
BP	GO:0044237	cellular metabolic process	1752	29	0.017	1.51	2.29	0.00349239	0.0187319	0.206051
CC	GO:0044452	nucleolar part	2	1	0.5	45.68	46.63	0.0321404	0.0426273	0.257123
CC	GO:0005779	integral to peroxisomal membrane	3	1	0.333	30.45	31.08	0.0426273	0.0426273	0.341019
CC	GO:0031231	intrinsic to peroxisomal membrane	3	1	0.333	30.45	31.08	0.0426273	0.0426273	0.341019
BP	GO:0019320	hexose catabolic process	33	3	0.091	8.3	8.79	0.00662214	0.0200942	0.390706
BP	GO:0006007	glucose catabolic process	33	3	0.091	8.3	8.79	0.00662214	0.0200942	0.390706
BP	GO:0046356	acetyl-CoA catabolic process	10	2	0.2	18.27	19.02	0.00707164	0.0200942	0.417227
BP	GO:0043648	dicarboxylic acid metabolic process	10	2	0.2	18.27	19.02	0.00707164	0.0200942	0.417227
BP	GO:0009109	coenzyme catabolic process	10	2	0.2	18.27	19.02	0.00707164	0.0200942	0.417227
BP	GO:0006099	tricarboxylic acid cycle	10	2	0.2	18.27	19.02	0.00707164	0.0200942	0.417227
BP	GO:0051187	cofactor catabolic process	10	2	0.2	18.27	19.02	0.00707164	0.0200942	0.417227
BP	GO:0044281	small molecule metabolic process	316	9	0.028	2.6	2.97	0.00714508	0.0200942	0.42156
BP	GO:0016052	carbohydrate catabolic process	34	3	0.088	8.06	8.53	0.00715219	0.0200942	0.421979
BP	GO:0046365	monosaccharide catabolic process	34	3	0.088	8.06	8.53	0.00715219	0.0200942	0.421979
BP	GO:0009064	glutamine family amino acid metabolic process	11	2	0.182	16.61	17.29	0.00829996	0.022259	0.489698
BP	GO:0006006	glucose metabolic process	39	3	0.077	7.03	7.43	0.0101757	0.026103	0.600368
MF	GO:0003677	DNA binding	194	6	0.031	2.83	3.09	0.0197484	0.039854	0.612202
BP	GO:0006084	acetyl-CoA metabolic process	13	2	0.154	14.05	14.62	0.0110202	0.0270912	0.65019
MF	GO:0015181	arginine transmembrane transporter activity	1	1	1	91.35	93.28	0.0215409	0.039854	0.667769
MF	GO:0004088	carbamoyl-phosphate synthase (glutamine-hydrolyzing) activity	1	1	1	91.35	93.28	0.0215409	0.039854	0.667769
MF	GO:0008898	homocysteine S-methyltransferase activity	1	1	1	91.35	93.28	0.0215409	0.039854	0.667769
MF	GO:0008172	S-methyltransferase activity	1	1	1	91.35	93.28	0.0215409	0.039854	0.667769
MF	GO:0004139	deoxyribose-phosphate aldolase activity	1	1	1	91.35	93.28	0.0215409	0.039854	0.667769
MF	GO:0004396	hexokinase activity	1	1	1	91.35	93.28	0.0215409	0.039854	0.667769
MF	GO:0004055	argininosuccinate synthase activity	1	1	1	91.35	93.28	0.0215409	0.039854	0.667769
MF	GO:0004731	purine-nucleoside phosphorylase activity	1	1	1	91.35	93.28	0.0215409	0.039854	0.667769
BP	GO:0009262	deoxyribonucleotide metabolic process	14	2	0.143	13.05	13.57	0.0125081	0.0295192	0.737979
MF	GO:0003887	DNA-directed DNA polymerase activity	22	2	0.091	8.3	8.62	0.0272329	0.039854	0.844221
MF	GO:0016763	transferase activity, transferring pentosyl groups	22	2	0.091	8.3	8.62	0.0272329	0.039854	0.844221
MF	GO:0016874	ligase activity	104	4	0.038	3.51	3.74	0.0285146	0.039854	0.883953
MF	GO:0034061	DNA polymerase activity	23	2	0.087	7.94	8.25	0.0293994	0.039854	0.911382
MF	GO:0061135	endopeptidase regulator activity	2	1	0.5	45.68	46.63	0.0321404	0.039854	0.996351
MF	GO:0015174	basic amino acid transmembrane transporter activity	2	1	0.5	45.68	46.63	0.0321404	0.039854	0.996351
MF	GO:0061134	peptidase regulator activity	2	1	0.5	45.68	46.63	0.0321404	0.039854	0.996351
MF	GO:0030414	peptidase inhibitor activity	2	1	0.5	45.68	46.63	0.0321404	0.039854	0.996351
MF	GO:0004857	enzyme inhibitor activity	2	1	0.5	45.68	46.63	0.0321404	0.039854	0.996351
MF	GO:0004866	endopeptidase inhibitor activity	2	1	0.5	45.68	46.63	0.0321404	0.039854	0.996351
MF	GO:0003999	adenine phosphoribosyltransferase activity	2	1	0.5	45.68	46.63	0.0321404	0.039854	0.996351
BP	GO:0009060	aerobic respiration	17	2	0.118	10.75	11.17	0.0174605	0.0333357	1
BP	GO:0019752	carboxylic acid metabolic process	139	5	0.036	3.29	3.55	0.0188006	0.0333357	1
BP	GO:0043436	oxoacid metabolic process	139	5	0.036	3.29	3.55	0.0188006	0.0333357	1
BP	GO:0006082	organic acid metabolic process	141	5	0.035	3.24	3.5	0.0198412	0.0333357	1
BP	GO:0006273	lagging strand elongation	1	1	1	91.35	93.28	0.0215409	0.0333357	1
BP	GO:0030162	regulation of proteolysis	1	1	1	91.35	93.28	0.0215409	0.0333357	1
BP	GO:0006271	DNA strand elongation involved in DNA replication	1	1	1	91.35	93.28	0.0215409	0.0333357	1
BP	GO:0006543	glutamine catabolic process	1	1	1	91.35	93.28	0.0215409	0.0333357	1
BP	GO:0015809	arginine transport	1	1	1	91.35	93.28	0.0215409	0.0333357	1
BP	GO:0022616	DNA strand elongation	1	1	1	91.35	93.28	0.0215409	0.0333357	1
BP	GO:0070408	carbamoyl phosphate metabolic process	1	1	1	91.35	93.28	0.0215409	0.0333357	1
BP	GO:0009186	deoxyribonucleoside diphosphate metabolic process	1	1	1	91.35	93.28	0.0215409	0.0333357	1
BP	GO:0070409	carbamoyl phosphate biosynthetic process	1	1	1	91.35	93.28	0.0215409	0.0333357	1
BP	GO:0042180	cellular ketone metabolic process	145	5	0.034	3.15	3.4	0.0220355	0.0333357	1
BP	GO:0055086	nucleobase-containing small molecule metabolic process	150	5	0.033	3.05	3.28	0.024995	0.0359684	1
BP	GO:0044248	cellular catabolic process	150	5	0.033	3.05	3.28	0.024995	0.0359684	1
BP	GO:0044271	cellular nitrogen compound biosynthetic process	101	4	0.04	3.62	3.86	0.0260386	0.0365781	1
BP	GO:0051246	regulation of protein metabolic process	22	2	0.091	8.3	8.62	0.0272329	0.0373661	1
BP	GO:0015980	energy derivation by oxidation of organic compounds	24	2	0.083	7.61	7.9	0.0316326	0.0379256	1
BP	GO:0045333	cellular respiration	24	2	0.083	7.61	7.9	0.0316326	0.0379256	1
BP	GO:1901135	carbohydrate derivative metabolic process	108	4	0.037	3.38	3.6	0.0320291	0.0379256	1
BP	GO:0015802	basic amino acid transport	2	1	0.5	45.68	46.63	0.0321404	0.0379256	1
BP	GO:0031554	regulation of DNA-dependent transcription, termination	2	1	0.5	45.68	46.63	0.0321404	0.0379256	1
BP	GO:0031555	transcriptional attenuation	2	1	0.5	45.68	46.63	0.0321404	0.0379256	1
BP	GO:0006541	glutamine metabolic process	2	1	0.5	45.68	46.63	0.0321404	0.0379256	1
BP	GO:0071704	organic substance metabolic process	111	4	0.036	3.29	3.5	0.0348264	0.0402894	1
BP	GO:0044238	primary metabolic process	1940	28	0.014	1.32	1.76	0.0356839	0.0404875	1
BP	GO:0006526	arginine biosynthetic process	3	1	0.333	30.45	31.08	0.0426273	0.0449109	1
BP	GO:0009065	glutamine family amino acid catabolic process	3	1	0.333	30.45	31.08	0.0426273	0.0449109	1
BP	GO:0006465	signal peptide processing	3	1	0.333	30.45	31.08	0.0426273	0.0449109	1
BP	GO:0016559	peroxisome fission	3	1	0.333	30.45	31.08	0.0426273	0.0449109	1
BP	GO:0034641	cellular nitrogen compound metabolic process	722	13	0.018	1.64	1.88	0.044268	0.0455555	1
BP	GO:0009987	cellular process	2439	33	0.014	1.24	1.76	0.0454107	0.0455555	1
BP	GO:0006807	nitrogen compound metabolic process	725	13	0.018	1.64	1.88	0.0455555	0.0455555	1
MF	GO:0008885	glutathionylspermidine synthase activity	3	1	0.333	30.45	31.08	0.0426273	0.0426273	1
MF	GO:0016728	oxidoreductase activity, acting on CH or CH2 groups, disulfide as acceptor	3	1	0.333	30.45	31.08	0.0426273	0.0426273	1
MF	GO:0015179	L-amino acid transmembrane transporter activity	3	1	0.333	30.45	31.08	0.0426273	0.0426273	1
MF	GO:0016725	oxidoreductase activity, acting on CH or CH2 groups	3	1	0.333	30.45	31.08	0.0426273	0.0426273	1
MF	GO:0003918	DNA topoisomerase (ATP-hydrolyzing) activity	3	1	0.333	30.45	31.08	0.0426273	0.0426273	1
MF	GO:0004748	ribonucleoside-diphosphate reductase activity, thioredoxin disulfide as acceptor	3	1	0.333	30.45	31.08	0.0426273	0.0426273	1

## Sheet: 97_S_GOs
Supplementary Table 5
GO cat	ID	Name	Bgd count	Result count	Pct of bgd	Fold enrich	Odds ratio	P-value	Benjamini	Bonferroni
BP	GO:0071103	DNA conformation change	37	7	0.189	13.6	15.23	1.65902e-06	0.000137866	0.000179174
BP	GO:0006259	DNA metabolic process	160	12	0.075	5.39	6.47	2.55308e-06	0.000137866	0.000275733
BP	GO:0006323	DNA packaging	30	6	0.2	14.38	15.84	7.34522e-06	0.000264428	0.000793284
CC	GO:0020023	kinetoplast	10	4	0.4	28.75	30.7	2.89828e-05	0.000840501	0.000840501
BP	GO:0006260	DNA replication	52	7	0.135	9.68	10.8	1.25774e-05	0.000339589	0.00135836
MF	GO:0003677	DNA binding	194	11	0.057	4.08	4.75	8.38825e-05	0.00251648	0.00251648
BP	GO:0006807	nitrogen compound metabolic process	725	23	0.032	2.28	3.06	6.87319e-05	0.00148461	0.00742305
CC	GO:0005739	mitochondrion	309	13	0.042	3.02	3.57	0.000322666	0.00321648	0.00935733
BP	GO:0006139	nucleobase-containing compound metabolic process	692	22	0.032	2.29	3.01	0.000104116	0.00187409	0.0112445
CC	GO:0043231	intracellular membrane-bounded organelle	820	23	0.028	2.02	2.63	0.000443652	0.00321648	0.0128659
CC	GO:0043227	membrane-bounded organelle	820	23	0.028	2.02	2.63	0.000443652	0.00321648	0.0128659
BP	GO:0034641	cellular nitrogen compound metabolic process	722	22	0.03	2.19	2.86	0.000194494	0.00300077	0.0210054
MF	GO:0019206	nucleoside kinase activity	2	2	1	71.89	74.29	0.00109162	0.0163743	0.0327487
BP	GO:0006457	protein folding	123	8	0.065	4.68	5.23	0.000362697	0.0048964	0.0391712
BP	GO:0071842	cellular component organization at cellular level	196	10	0.051	3.67	4.19	0.000415308	0.00498369	0.0448532
CC	GO:0000786	nucleosome	19	3	0.158	11.35	11.89	0.00314349	0.0149008	0.0911612
BP	GO:0016043	cellular component organization	216	10	0.046	3.33	3.78	0.000863583	0.00906887	0.093267
BP	GO:0044237	cellular metabolic process	1752	37	0.021	1.52	2.32	0.000944645	0.00906887	0.102022
CC	GO:0032993	protein-DNA complex	20	3	0.15	10.78	11.29	0.00357996	0.0149008	0.103819
CC	GO:0044424	intracellular part	1457	31	0.021	1.53	2.08	0.00359676	0.0149008	0.104306
BP	GO:0009394	2'-deoxyribonucleotide metabolic process	2	2	1	71.89	74.29	0.00109162	0.00906887	0.117895
BP	GO:0009219	pyrimidine deoxyribonucleotide metabolic process	2	2	1	71.89	74.29	0.00109162	0.00906887	0.117895
BP	GO:0090304	nucleic acid metabolic process	501	16	0.032	2.3	2.76	0.00120465	0.00929301	0.130102
CC	GO:0000785	chromatin	22	3	0.136	9.8	10.26	0.00455962	0.0155708	0.132229
CC	GO:0005694	chromosome	47	4	0.085	6.12	6.48	0.00495339	0.0155708	0.143648
CC	GO:0043229	intracellular organelle	1114	25	0.022	1.61	2.04	0.00590618	0.0155708	0.171279
CC	GO:0043226	organelle	1114	25	0.022	1.61	2.04	0.00590618	0.0155708	0.171279
BP	GO:0000375	RNA splicing, via transesterification reactions	15	3	0.2	14.38	15.07	0.00173194	0.0102503	0.18705
BP	GO:0000377	RNA splicing, via transesterification reactions with bulged adenosine as nucleophile	15	3	0.2	14.38	15.07	0.00173194	0.0102503	0.18705
BP	GO:0000398	nuclear mRNA splicing, via spliceosome	15	3	0.2	14.38	15.07	0.00173194	0.0102503	0.18705
MF	GO:0051082	unfolded protein binding	51	4	0.078	5.64	5.96	0.0064905	0.0355503	0.194715
BP	GO:0006730	one-carbon metabolic process	3	2	0.667	47.92	49.51	0.0018033	0.0102503	0.194756
BP	GO:0042026	protein refolding	3	2	0.667	47.92	49.51	0.0018033	0.0102503	0.194756
BP	GO:0006950	response to stress	95	6	0.063	4.54	4.93	0.00239294	0.0129219	0.258437
BP	GO:0071841	cellular component organization or biogenesis at cellular level	256	10	0.039	2.81	3.16	0.0029563	0.0152038	0.319281
CC	GO:0005623	cell	1634	32	0.02	1.41	1.86	0.0116075	0.0258937	0.336618
CC	GO:0044464	cell part	1634	32	0.02	1.41	1.86	0.0116075	0.0258937	0.336618
BP	GO:0044238	primary metabolic process	1940	38	0.02	1.41	2.08	0.00366465	0.0179901	0.395782
CC	GO:0005622	intracellular	1590	31	0.019	1.4	1.82	0.0146397	0.0302158	0.42455
BP	GO:0008152	metabolic process	2244	42	0.019	1.35	2.11	0.00410838	0.0192915	0.443705
MF	GO:0019205	nucleobase-containing compound kinase activity	12	2	0.167	11.98	12.35	0.0151563	0.0355503	0.45469
CC	GO:0005737	cytoplasm	955	21	0.022	1.58	1.89	0.0166443	0.0302158	0.482686
CC	GO:0044444	cytoplasmic part	774	18	0.023	1.67	1.95	0.0166708	0.0302158	0.483453
BP	GO:0071840	cellular component organization or biogenesis	275	10	0.036	2.61	2.93	0.00485944	0.0204729	0.52482
BP	GO:0022607	cellular component assembly	78	5	0.064	4.61	4.93	0.00526855	0.0204729	0.569003
CC	GO:0044427	chromosomal part	40	3	0.075	5.39	5.62	0.0205513	0.0350581	0.595988
BP	GO:0034728	nucleosome organization	24	3	0.125	8.99	9.4	0.00568693	0.0204729	0.614188
BP	GO:0071824	protein-DNA complex subunit organization	24	3	0.125	8.99	9.4	0.00568693	0.0204729	0.614188
BP	GO:0006334	nucleosome assembly	24	3	0.125	8.99	9.4	0.00568693	0.0204729	0.614188
BP	GO:0031497	chromatin assembly	24	3	0.125	8.99	9.4	0.00568693	0.0204729	0.614188
BP	GO:0065004	protein-DNA complex assembly	24	3	0.125	8.99	9.4	0.00568693	0.0204729	0.614188
BP	GO:0006996	organelle organization	156	7	0.045	3.23	3.51	0.00644675	0.0224596	0.696249
BP	GO:0016053	organic acid biosynthetic process	52	4	0.077	5.53	5.85	0.00691903	0.0226441	0.747255
BP	GO:0046394	carboxylic acid biosynthetic process	52	4	0.077	5.53	5.85	0.00691903	0.0226441	0.747255
CC	GO:0044429	mitochondrial part	118	5	0.042	3.05	3.23	0.0258644	0.0376381	0.750069
CC	GO:0031514	motile cilium	1	1	1	71.89	73.07	0.0272552	0.0376381	0.790401
CC	GO:0043626	PCNA complex	1	1	1	71.89	73.07	0.0272552	0.0376381	0.790401
CC	GO:0000932	cytoplasmic mRNA processing body	1	1	1	71.89	73.07	0.0272552	0.0376381	0.790401
MF	GO:0004146	dihydrofolate reductase activity	1	1	1	71.89	73.07	0.0272552	0.0355503	0.817656
MF	GO:0015193	L-proline transmembrane transporter activity	1	1	1	71.89	73.07	0.0272552	0.0355503	0.817656
MF	GO:0047429	nucleoside-triphosphate diphosphatase activity	1	1	1	71.89	73.07	0.0272552	0.0355503	0.817656
MF	GO:0004799	thymidylate synthase activity	1	1	1	71.89	73.07	0.0272552	0.0355503	0.817656
MF	GO:0004828	serine-tRNA ligase activity	1	1	1	71.89	73.07	0.0272552	0.0355503	0.817656
MF	GO:0030337	DNA polymerase processivity factor activity	1	1	1	71.89	73.07	0.0272552	0.0355503	0.817656
MF	GO:0004170	dUTP diphosphatase activity	1	1	1	71.89	73.07	0.0272552	0.0355503	0.817656
MF	GO:0042083	5,10-methylenetetrahydrofolate-dependent methyltransferase activity	1	1	1	71.89	73.07	0.0272552	0.0355503	0.817656
MF	GO:0022858	alanine transmembrane transporter activity	1	1	1	71.89	73.07	0.0272552	0.0355503	0.817656
MF	GO:0050185	phosphatidylinositol deacylase activity	1	1	1	71.89	73.07	0.0272552	0.0355503	0.817656
MF	GO:0004356	glutamate-ammonia ligase activity	1	1	1	71.89	73.07	0.0272552	0.0355503	0.817656
MF	GO:0008679	2-hydroxy-3-oxopropionate reductase activity	1	1	1	71.89	73.07	0.0272552	0.0355503	0.817656
MF	GO:0015175	neutral amino acid transmembrane transporter activity	1	1	1	71.89	73.07	0.0272552	0.0355503	0.817656
MF	GO:0004478	methionine adenosyltransferase activity	1	1	1	71.89	73.07	0.0272552	0.0355503	0.817656
MF	GO:0016538	cyclin-dependent protein kinase regulator activity	1	1	1	71.89	73.07	0.0272552	0.0355503	0.817656
MF	GO:0004029	aldehyde dehydrogenase (NAD) activity	1	1	1	71.89	73.07	0.0272552	0.0355503	0.817656
MF	GO:0019136	deoxynucleoside kinase activity	1	1	1	71.89	73.07	0.0272552	0.0355503	0.817656
MF	GO:0004797	thymidine kinase activity	1	1	1	71.89	73.07	0.0272552	0.0355503	0.817656
MF	GO:0004001	adenosine kinase activity	1	1	1	71.89	73.07	0.0272552	0.0355503	0.817656
BP	GO:0006333	chromatin assembly or disassembly	27	3	0.111	7.99	8.35	0.00766692	0.0243537	0.828027
CC	GO:0005815	microtubule organizing center	18	2	0.111	7.99	8.22	0.0300239	0.0395769	0.870693
BP	GO:0044260	cellular macromolecule metabolic process	1283	27	0.021	1.51	1.92	0.00956816	0.0295246	1
BP	GO:0006397	mRNA processing	30	3	0.1	7.19	7.51	0.0100077	0.030023	1
BP	GO:0008652	cellular amino acid biosynthetic process	31	3	0.097	6.96	7.26	0.0108703	0.0317296	1
BP	GO:0008380	RNA splicing	32	3	0.094	6.74	7.04	0.0117749	0.0319952	1
BP	GO:0019752	carboxylic acid metabolic process	139	6	0.043	3.1	3.33	0.0137727	0.0319952	1
BP	GO:0043436	oxoacid metabolic process	139	6	0.043	3.1	3.33	0.0137727	0.0319952	1
BP	GO:0065003	macromolecular complex assembly	65	4	0.062	4.42	4.66	0.0142728	0.0319952	1
BP	GO:0006082	organic acid metabolic process	141	6	0.043	3.06	3.28	0.0146611	0.0319952	1
BP	GO:0071844	cellular component assembly at cellular level	66	4	0.061	4.36	4.59	0.0149853	0.0319952	1
BP	GO:0043170	macromolecule metabolic process	1528	30	0.02	1.41	1.81	0.0154424	0.0319952	1
BP	GO:0044283	small molecule biosynthetic process	68	4	0.059	4.23	4.46	0.0164772	0.0319952	1
BP	GO:0042180	cellular ketone metabolic process	145	6	0.041	2.97	3.19	0.0165572	0.0319952	1
BP	GO:1901137	carbohydrate derivative biosynthetic process	37	3	0.081	5.83	6.08	0.0169361	0.0319952	1
BP	GO:0044249	cellular biosynthetic process	610	15	0.025	1.77	2.02	0.0190396	0.0319952	1
BP	GO:0055086	nucleobase-containing small molecule metabolic process	150	6	0.04	2.88	3.08	0.0191592	0.0319952	1
BP	GO:0006220	pyrimidine nucleotide metabolic process	14	2	0.143	10.27	10.58	0.0196384	0.0319952	1
BP	GO:0009262	deoxyribonucleotide metabolic process	14	2	0.143	10.27	10.58	0.0196384	0.0319952	1
BP	GO:0043933	macromolecular complex subunit organization	74	4	0.054	3.89	4.09	0.0215019	0.0319952	1
BP	GO:0042455	ribonucleoside biosynthetic process	15	2	0.133	9.58	9.88	0.0220625	0.0319952	1
BP	GO:0042451	purine nucleoside biosynthetic process	15	2	0.133	9.58	9.88	0.0220625	0.0319952	1
BP	GO:0046129	purine ribonucleoside biosynthetic process	15	2	0.133	9.58	9.88	0.0220625	0.0319952	1
BP	GO:0009163	nucleoside biosynthetic process	15	2	0.133	9.58	9.88	0.0220625	0.0319952	1
BP	GO:0009987	cellular process	2439	42	0.017	1.24	1.76	0.0251021	0.0319952	1
BP	GO:0009177	pyrimidine deoxyribonucleoside monophosphate biosynthetic process	1	1	1	71.89	73.07	0.0272552	0.0319952	1
BP	GO:0046393	D-galactarate metabolic process	1	1	1	71.89	73.07	0.0272552	0.0319952	1
BP	GO:0006275	regulation of DNA replication	1	1	1	71.89	73.07	0.0272552	0.0319952	1
BP	GO:0046073	dTMP metabolic process	1	1	1	71.89	73.07	0.0272552	0.0319952	1
BP	GO:0035524	proline transmembrane transport	1	1	1	71.89	73.07	0.0272552	0.0319952	1
BP	GO:0032890	regulation of organic acid transport	1	1	1	71.89	73.07	0.0272552	0.0319952	1
BP	GO:0009221	pyrimidine deoxyribonucleotide biosynthetic process	1	1	1	71.89	73.07	0.0272552	0.0319952	1
BP	GO:0009157	deoxyribonucleoside monophosphate biosynthetic process	1	1	1	71.89	73.07	0.0272552	0.0319952	1
BP	GO:0006556	S-adenosylmethionine biosynthetic process	1	1	1	71.89	73.07	0.0272552	0.0319952	1
BP	GO:0070881	regulation of proline transport	1	1	1	71.89	73.07	0.0272552	0.0319952	1
BP	GO:0019577	aldaric acid metabolic process	1	1	1	71.89	73.07	0.0272552	0.0319952	1
BP	GO:0044070	regulation of anion transport	1	1	1	71.89	73.07	0.0272552	0.0319952	1
BP	GO:0006231	dTMP biosynthetic process	1	1	1	71.89	73.07	0.0272552	0.0319952	1
BP	GO:0006971	hypotonic response	1	1	1	71.89	73.07	0.0272552	0.0319952	1
BP	GO:0009265	2'-deoxyribonucleotide biosynthetic process	1	1	1	71.89	73.07	0.0272552	0.0319952	1
BP	GO:0006434	seryl-tRNA aminoacylation	1	1	1	71.89	73.07	0.0272552	0.0319952	1
BP	GO:0015804	neutral amino acid transport	1	1	1	71.89	73.07	0.0272552	0.0319952	1
BP	GO:0043269	regulation of ion transport	1	1	1	71.89	73.07	0.0272552	0.0319952	1
BP	GO:0000290	deadenylation-dependent decapping of nuclear-transcribed mRNA	1	1	1	71.89	73.07	0.0272552	0.0319952	1
BP	GO:0002036	regulation of L-glutamate transport	1	1	1	71.89	73.07	0.0272552	0.0319952	1
BP	GO:0009200	deoxyribonucleoside triphosphate metabolic process	1	1	1	71.89	73.07	0.0272552	0.0319952	1
BP	GO:0051952	regulation of amine transport	1	1	1	71.89	73.07	0.0272552	0.0319952	1
BP	GO:0051052	regulation of DNA metabolic process	1	1	1	71.89	73.07	0.0272552	0.0319952	1
BP	GO:0009211	pyrimidine deoxyribonucleoside triphosphate metabolic process	1	1	1	71.89	73.07	0.0272552	0.0319952	1
BP	GO:0015824	proline transport	1	1	1	71.89	73.07	0.0272552	0.0319952	1
BP	GO:0006542	glutamine biosynthetic process	1	1	1	71.89	73.07	0.0272552	0.0319952	1
BP	GO:0000288	nuclear-transcribed mRNA catabolic process, deadenylation-dependent decay	1	1	1	71.89	73.07	0.0272552	0.0319952	1
BP	GO:0009263	deoxyribonucleotide biosynthetic process	1	1	1	71.89	73.07	0.0272552	0.0319952	1
BP	GO:0046080	dUTP metabolic process	1	1	1	71.89	73.07	0.0272552	0.0319952	1
BP	GO:0046500	S-adenosylmethionine metabolic process	1	1	1	71.89	73.07	0.0272552	0.0319952	1
BP	GO:0080144	amino acid homeostasis	1	1	1	71.89	73.07	0.0272552	0.0319952	1
BP	GO:0006970	response to osmotic stress	1	1	1	71.89	73.07	0.0272552	0.0319952	1
BP	GO:0019580	galactarate metabolic process	1	1	1	71.89	73.07	0.0272552	0.0319952	1
BP	GO:0009176	pyrimidine deoxyribonucleoside monophosphate metabolic process	1	1	1	71.89	73.07	0.0272552	0.0319952	1
BP	GO:0051955	regulation of amino acid transport	1	1	1	71.89	73.07	0.0272552	0.0319952	1
BP	GO:0009058	biosynthetic process	640	15	0.023	1.68	1.91	0.0280751	0.0326033	1
BP	GO:0072527	pyrimidine-containing compound metabolic process	18	2	0.111	7.99	8.22	0.0300239	0.0344955	1
BP	GO:0044281	small molecule metabolic process	316	9	0.028	2.05	2.23	0.03151	0.0358219	1
BP	GO:0016071	mRNA metabolic process	48	3	0.063	4.49	4.67	0.0321123	0.0361263	1
CC	GO:0044446	intracellular organelle part	487	12	0.025	1.77	1.96	0.0358194	0.0420577	1
CC	GO:0044422	organelle part	496	12	0.024	1.74	1.92	0.0403634	0.0420577	1
CC	GO:0035770	ribonucleoprotein granule	2	1	0.5	35.94	36.52	0.0406075	0.0420577	1
CC	GO:0036064	cilium basal body	2	1	0.5	35.94	36.52	0.0406075	0.0420577	1
CC	GO:0005956	protein kinase CK2 complex	2	1	0.5	35.94	36.52	0.0406075	0.0420577	1
CC	GO:0005971	ribonucleoside-diphosphate reductase complex	2	1	0.5	35.94	36.52	0.0406075	0.0420577	1
BP	GO:0006520	cellular amino acid metabolic process	91	4	0.044	3.16	3.31	0.0404434	0.0423635	1
BP	GO:0007015	actin filament organization	2	1	0.5	35.94	36.52	0.0406075	0.0423635	1
BP	GO:0006541	glutamine metabolic process	2	1	0.5	35.94	36.52	0.0406075	0.0423635	1
BP	GO:0034453	microtubule anchoring	2	1	0.5	35.94	36.52	0.0406075	0.0423635	1
BP	GO:0000956	nuclear-transcribed mRNA catabolic process	2	1	0.5	35.94	36.52	0.0406075	0.0423635	1
BP	GO:0006304	DNA modification	2	1	0.5	35.94	36.52	0.0406075	0.0423635	1
BP	GO:0034622	cellular macromolecular complex assembly	53	3	0.057	4.07	4.23	0.0407457	0.0423635	1
BP	GO:0046483	heterocycle metabolic process	134	5	0.037	2.68	2.83	0.0407945	0.0423635	1
BP	GO:0044085	cellular component biogenesis	135	5	0.037	2.66	2.81	0.0418714	0.0430677	1
MF	GO:0003676	nucleic acid binding	661	15	0.023	1.63	1.84	0.0361186	0.0451482	1
MF	GO:0004693	cyclin-dependent protein kinase activity	2	1	0.5	35.94	36.52	0.0406075	0.0453845	1
MF	GO:0016211	ammonia ligase activity	2	1	0.5	35.94	36.52	0.0406075	0.0453845	1
MF	GO:0003887	DNA-directed DNA polymerase activity	22	2	0.091	6.54	6.72	0.0421185	0.0453845	1
MF	GO:0034061	DNA polymerase activity	23	2	0.087	6.25	6.43	0.0453845	0.0453845	1
MF	GO:0016859	cis-trans isomerase activity	23	2	0.087	6.25	6.43	0.0453845	0.0453845	1
MF	GO:0003755	peptidyl-prolyl cis-trans isomerase activity	23	2	0.087	6.25	6.43	0.0453845	0.0453845	1
BP	GO:0006261	DNA-dependent DNA replication	23	2	0.087	6.25	6.43	0.0453845	0.0462408	1
BP	GO:0006325	chromatin organization	56	3	0.054	3.85	4	0.0464348	0.0468688	1
BP	GO:0007005	mitochondrion organization	24	2	0.083	5.99	6.16	0.0487412	0.0487412	1
CC	GO:0005634	nucleus	344	9	0.026	1.88	2.03	0.049483	0.049483	1

## Sheet: 138_G2.M_GOs
Supplementary Table 5
GO cat	GO ID	GO Name	Bgd count	Result count	Pct of bgd	Fold Enrich	Odds ratio	P-value	Benjamini	Bonferroni
MF	GO:0003774	motor activity	94	10	0.106	8.04	9.51	6.53824e-07	1.55273e-05	1.83071e-05
MF	GO:0003777	microtubule motor activity	76	9	0.118	8.95	10.41	1.1091e-06	1.55273e-05	3.10547e-05
BP	GO:0007018	microtubule-based movement	77	9	0.117	8.84	10.28	1.22632e-06	2.59251e-05	3.80159e-05
BP	GO:0007017	microtubule-based process	105	10	0.095	7.2	8.49	1.67258e-06	2.59251e-05	5.18501e-05
BP	GO:0006928	cellular component movement	94	9	0.096	7.24	8.38	5.63909e-06	5.82706e-05	0.000174812
MF	GO:0005524	ATP binding	595	21	0.035	2.67	3.62	1.48603e-05	8.75791e-05	0.00041609
MF	GO:0032559	adenyl ribonucleotide binding	596	21	0.035	2.66	3.61	1.52452e-05	8.75791e-05	0.000426866		,
MF	GO:0030554	adenyl nucleotide binding	597	21	0.035	2.66	3.6	1.56391e-05	8.75791e-05	0.000437895
CC	GO:0005856	cytoskeleton	134	9	0.067	5.08	5.83	7.99513e-05	0.000899917	0.00167898
CC	GO:0005875	microtubule associated complex	76	7	0.092	6.96	7.78	8.57063e-05	0.000899917	0.00179983
MF	GO:0000166	nucleotide binding	739	22	0.03	2.25	3.02	0.000117122	0.000420443	0.00327942
CC	GO:0044430	cytoskeletal part	115	8	0.07	5.26	5.94	0.00016493	0.00115451	0.00346352
MF	GO:0035639	purine ribonucleoside triphosphate binding	693	21	0.03	2.29	3.02	0.000141192	0.000420443	0.00395337
MF	GO:0032553	ribonucleotide binding	694	21	0.03	2.29	3.02	0.000144126	0.000420443	0.00403553
MF	GO:0032555	purine ribonucleotide binding	694	21	0.03	2.29	3.02	0.000144126	0.000420443	0.00403553
MF	GO:0017076	purine nucleotide binding	696	21	0.03	2.28	3.01	0.000150158	0.000420443	0.00420443
MF	GO:0036094	small molecule binding	765	22	0.029	2.17	2.89	0.000195304	0.000497137	0.00546851
CC	GO:0015630	microtubule cytoskeleton	96	7	0.073	5.51	6.13	0.000333998	0.00175349	0.00701395
CC	GO:0044422	organelle part	496	16	0.032	2.44	2.99	0.000598383	0.00228429	0.0125661
CC	GO:0043232	intracellular non-membrane-bounded organelle	358	13	0.036	2.75	3.25	0.000761431	0.00228429	0.0159901
CC	GO:0043228	non-membrane-bounded organelle	358	13	0.036	2.75	3.25	0.000761431	0.00228429	0.0159901
BP	GO:0006793	phosphorus metabolic process	308	12	0.039	2.95	3.45	0.000690319	0.00427998	0.0213999
BP	GO:0006796	phosphate-containing compound metabolic process	308	12	0.039	2.95	3.45	0.000690319	0.00427998	0.0213999
MF	GO:0017111	nucleoside-triphosphatase activity	371	13	0.035	2.65	3.13	0.00105382	0.00245891	0.0295069
CC	GO:0044446	intracellular organelle part	487	15	0.031	2.33	2.79	0.00148039	0.00388603	0.0310882
MF	GO:0016462	pyrophosphatase activity	378	13	0.034	2.6	3.06	0.00124717	0.00261521	0.0349207
MF	GO:0016818	hydrolase activity, acting on acid anhydrides, in phosphorus-containing anhydrides	380	13	0.034	2.59	3.04	0.00130761	0.00261521	0.036613
MF	GO:0016817	hydrolase activity, acting on acid anhydrides	385	13	0.034	2.55	3	0.00146957	0.0027432	0.041148
CC	GO:0000775	chromosome, centromeric region	4	2	0.5	37.8	39.12	0.00242937	0.00510168	0.0510168
CC	GO:0000776	kinetochore	4	2	0.5	37.8	39.12	0.00242937	0.00510168	0.0510168
CC	GO:0043226	organelle	1114	24	0.022	1.63	2.07	0.00598677	0.0104768	0.125722
CC	GO:0043229	intracellular organelle	1114	24	0.022	1.63	2.07	0.00598677	0.0104768	0.125722
BP	GO:0016310	phosphorylation	237	9	0.038	2.87	3.21	0.00413582	0.0185349	0.128211
MF	GO:0019899	enzyme binding	27	3	0.111	8.4	8.8	0.0066756	0.0116823	0.186917
MF	GO:0016776	phosphotransferase activity, phosphate group as acceptor	10	2	0.2	15.12	15.62	0.0101643	0.0162401	0.2846
MF	GO:0016301	kinase activity	275	9	0.033	2.47	2.75	0.0104401	0.0162401	0.292322
CC	GO:0005634	nucleus	344	10	0.029	2.2	2.45	0.0149665	0.0241766	0.314296
BP	GO:0042325	regulation of phosphorylation	10	2	0.2	15.12	15.62	0.0101643	0.0185349	0.315093
BP	GO:0051338	regulation of transferase activity	10	2	0.2	15.12	15.62	0.0101643	0.0185349	0.315093
BP	GO:0045859	regulation of protein kinase activity	10	2	0.2	15.12	15.62	0.0101643	0.0185349	0.315093
BP	GO:0031399	regulation of protein modification process	10	2	0.2	15.12	15.62	0.0101643	0.0185349	0.315093
BP	GO:0019220	regulation of phosphate metabolic process	10	2	0.2	15.12	15.62	0.0101643	0.0185349	0.315093
BP	GO:0043549	regulation of kinase activity	10	2	0.2	15.12	15.62	0.0101643	0.0185349	0.315093
BP	GO:0071900	regulation of protein serine/threonine kinase activity	10	2	0.2	15.12	15.62	0.0101643	0.0185349	0.315093
BP	GO:0007059	chromosome segregation	10	2	0.2	15.12	15.62	0.0101643	0.0185349	0.315093
BP	GO:0001932	regulation of protein phosphorylation	10	2	0.2	15.12	15.62	0.0101643	0.0185349	0.315093
BP	GO:0051174	regulation of phosphorus metabolic process	10	2	0.2	15.12	15.62	0.0101643	0.0185349	0.315093
BP	GO:0000079	regulation of cyclin-dependent protein kinase activity	10	2	0.2	15.12	15.62	0.0101643	0.0185349	0.315093
MF	GO:0019901	protein kinase binding	11	2	0.182	13.75	14.2	0.0119123	0.0166772	0.333544
MF	GO:0019900	kinase binding	11	2	0.182	13.75	14.2	0.0119123	0.0166772	0.333544
CC	GO:0044427	chromosomal part	40	3	0.075	5.67	5.92	0.0180072	0.0270108	0.378151
MF	GO:0005488	binding	2536	42	0.017	1.25	1.91	0.0162723	0.0216964	0.455624
CC	GO:0043234	protein complex	421	11	0.026	1.98	2.2	0.021932	0.0307048	0.460573
CC	GO:0019908	nuclear cyclin-dependent protein kinase holoenzyme complex	1	1	1	75.6	76.91	0.025941	0.031298	0.54476
CC	GO:0000307	cyclin-dependent protein kinase holoenzyme complex	1	1	1	75.6	76.91	0.025941	0.031298	0.54476
CC	GO:0005694	chromosome	47	3	0.064	4.83	5.03	0.0268268	0.031298	0.563363
MF	GO:0004631	phosphomevalonate kinase activity	1	1	1	75.6	76.91	0.025941	0.0330158	0.726347
BP	GO:0009240	isopentenyl diphosphate biosynthetic process	1	1	1	75.6	76.91	0.025941	0.0382938	0.80417
BP	GO:0010142	farnesyl diphosphate biosynthetic process, mevalonate pathway	1	1	1	75.6	76.91	0.025941	0.0382938	0.80417
BP	GO:0046490	isopentenyl diphosphate metabolic process	1	1	1	75.6	76.91	0.025941	0.0382938	0.80417
BP	GO:0019287	isopentenyl diphosphate biosynthetic process, mevalonate pathway	1	1	1	75.6	76.91	0.025941	0.0382938	0.80417
CC	GO:0030286	dynein complex	22	2	0.091	6.87	7.08	0.0384654	0.0405954	0.807774
CC	GO:0032133	chromosome passenger complex	2	1	0.5	37.8	38.45	0.0386623	0.0405954	0.811908
CC	GO:0044424	intracellular part	1457	26	0.018	1.35	1.63	0.0447733	0.0447733	0.940238
BP	GO:0006470	protein dephosphorylation	50	3	0.06	4.54	4.73	0.0311987	0.039951	0.96716
BP	GO:0032268	regulation of cellular protein metabolic process	20	2	0.1	7.56	7.79	0.0327316	0.039951	1
BP	GO:0036211	protein modification process	392	10	0.026	1.93	2.12	0.0332072	0.039951	1
BP	GO:0006464	cellular protein modification process	392	10	0.026	1.93	2.12	0.0332072	0.039951	1
BP	GO:0051246	regulation of protein metabolic process	22	2	0.091	6.87	7.08	0.0384654	0.039951	1
BP	GO:0034453	microtubule anchoring	2	1	0.5	37.8	38.45	0.0386623	0.039951	1
BP	GO:0045338	farnesyl diphosphate metabolic process	2	1	0.5	37.8	38.45	0.0386623	0.039951	1
BP	GO:0031388	organic acid phosphorylation	2	1	0.5	37.8	38.45	0.0386623	0.039951	1
BP	GO:0045337	farnesyl diphosphate biosynthetic process	2	1	0.5	37.8	38.45	0.0386623	0.039951	1
MF	GO:0016787	hydrolase activity	953	19	0.02	1.51	1.75	0.0358235	0.0400942	1
MF	GO:0004198	calcium-dependent cysteine-type endopeptidase activity	22	2	0.091	6.87	7.08	0.0384654	0.0400942	1
MF	GO:0016279	protein-lysine N-methyltransferase activity	2	1	0.5	37.8	38.45	0.0386623	0.0400942	1
MF	GO:0018024	histone-lysine N-methyltransferase activity	2	1	0.5	37.8	38.45	0.0386623	0.0400942	1
MF	GO:0016278	lysine N-methyltransferase activity	2	1	0.5	37.8	38.45	0.0386623	0.0400942	1
MF	GO:0004721	phosphoprotein phosphatase activity	58	3	0.052	3.91	4.07	0.0445709	0.0445709	1
BP	GO:0016311	dephosphorylation	60	3	0.05	3.78	3.93	0.0482959	0.0482959	1
