# Supplementary material for: Transcriptome-wide analysis of the Trypanosoma cruzi proliferative cycle identifies the periodically expressed mRNAs and their multiple levels of control
Source: PLoS One. 2017 Nov 28;12(11):e0188441. doi: 10.1371/journal.pone.0188441 (PMC5705152; doi:10.1371/journal.pone.0188441)
Supplement: S6 Table — (XLSX) [file pone.0188441.s011.xlsx]

## Sheet: Structural Motifs full
Supplementary Table 6
motif ID	N° genes	Genes Involved	lenght (nt)	lenght SD (nt)	Coverage	CM search	CM search sensitivity	Coverage sensitivity	Random search	Random search SD	Inespecificity	Specificity	ΔG kcal/mol	Sensitivity > Random + 2*SD	Structure consensus	Sequence consensus
Clus_1_3UTR_1	31	23	30.4783	10.1714	0.741935	18	0.782609	0.580645	9	3	0.290323	0.709677	0	ok	:::::::::<<<<<_......_____>>..>..>>::::::.:::	AUauAUAUAuAUAuA......UAUAUaU..A..UaUaUaUa.UaU
Clus_1_3UTR_2	31	30	39	11.0569	0.967742	28	0.933333	0.903226	14	4	0.451613	0.548387	-14.2	ok	::<<<<<<<<<.............<<<<<<_____......_>>>>>>>>>>>>>>>::	cgacacacAuA.............gAcacaUauCu......AugugUcUaUguguguuU
Clus_1_3UTR_3	31	23	34.36	14.8993	0.741935	18	0.782609	0.580645	9	3	0.290323	0.709677	-1	ok	:<<-------<<.<<....<<<<.<<<<<____.__>>>>>.>>>>>>>>-----.-->>:	CAcAcaGgcAuA.ua....uAua.uAuAUAUAU.AUAUaUa.uaUauaUauaUAU.UUgUc
Clus_1_5UTR_1	31	25	30.3333	14.6177	0.806452	19	0.76	0.612903	2	1	0.0645161	0.935484	-18.5	ok	:<<<-....<<<<<<<<<<.<_.._____>..>>>>>>>>>>--..>>>:	aGggG....ggacGuAgcg.Au..AUgcAU..cgcUaCgucuUg..ccCG
Clus_1_5UTR_2	31	22	30.75	9.83008	0.709677	21	0.954545	0.677419	3	2	0.0967742	0.903226	-18.2	ok	:::<<<<<.-<<<<<___..._.....___>>>>>-...>>>>>:::	GAggGgcG.GgGcGgAGA...U.....guccCgCcG...CgcCcuug
Clus_1_5UTR_3	31	28	25.8667	7.26699	0.903226	21	0.75	0.677419	3	2	0.0967742	0.903226	-8.2	ok	:::::<<<<<<.._____>>>>>>:::::::	uucucucCguc..aGgGGgacGgaaGAAgaA
Clus_2_3UTR_1	18	18	22.7215	15.3446	1	16	0.888889	0.888889	3	2	0.166667	0.833333	-14.6	ok	::<<<.<<<<<-.<<<<____.>>>>...->>>>>>.>>::	UuGug.gcguGU.gcccuGau.gggc...uCacgcc.gCAg
Clus_2_3UTR_2	18	15	33.7419	19.8667	0.833333	14	0.933333	0.777778	5	2	0.277778	0.722222	-4.2	ok	::::::::::::.<<<<<<_____._>>>>>>:::::::::::	aGaGugggaguG.uGcAUAUAUAU.AUAUgCacAuaGAggGau
Clus_2_3UTR_3	18	18	32	24.0443	1	17	0.944444	0.944444	7	2	0.388889	0.611111	-14.1	ok	<<<<.<<.<<<<<---<<<<___..._...__________._...___>>>>.....->>>>>...>>>>>>	Gcag.Ag.GaGgacAaGggGCug...G...aCcaugcugc.C...UuuCccC.....cucCuC...cUcugC
Clus_2_5UTR_1	18	15	27.8919	15.6088	0.833333	12	0.8	0.666667	1	1	0.0555556	0.944444	-9.6	ok	:<<<<-<<---<<<_______>>>-......--->>.->>>>:	GcCgCuGcGCGcGcauguUcUgCgG......GaagC.UGcGgc
Clus_2_5UTR_2	18	5	38.7342	16.5982	0.277778	5	1	0.277778	3	2	0.166667	0.833333	-25.3	not_ok	<<<<<<<<<<<<<<<<<<<_______>>>>>>>>>>>>>>->>>>>	CuCGuCuCCGuuguguGuGuCuGuGCCgCauaugaCGGaGGgCGaG
Clus_2_5UTR_3	18	7	36.037	15.8021	0.388889	7	1	0.388889	1	1	0.0555556	0.944444	-15.6	ok	<<<<<<--<<<<<<._________>>>>>>>>>>>>::::::	GcuUGuGACgCgcu.aCAAGAAGCagcGcGaCGagCUGuaaU
Clus_3_3UTR_1	38	38	30.55	8.34497	1	24	0.631579	0.631579	7	3	0.184211	0.815789	-9.6	ok	:<<<<<<<<....................<<<<_____....>>>>>>..............>>>>>>:	UccgucCCc....................cuccaacgg....ggaggG..............GggcggG
Clus_3_3UTR_2	38	20	23.0312	20.316	0.526316	9	0.45	0.236842	8	3	0.210526	0.789474	-10.7	not_ok	:<<<<-------<<<<<<<<<<<__________>>>>>>>>>>>------->>>>:	ACacauAUAcAuAcauAuAuauauAUAuAUAUAuauaUaUaugUAUAuAUAuguGu
Clus_3_3UTR_3	38	19	22.88	14.8642	0.5	12	0.631579	0.315789	6	3	0.157895	0.842105	-6.8	not_ok	:<<<<<---<<<<.<<<<______>>>>>>.>>--->>>>>:	acaCacAuAuaUc.uAcaUAcAUAugUagA.uaUAaguGuga
Clus_3_5UTR_1	38	30	34.2292	8.46905	0.789474	15	0.5	0.394737	1	1	0.0263158	0.973684	-19.5	ok	:<<<<-<<<<<<<<____.>>>>>-->>>->>>>:	GggcgCcGccCGCgAucc.cGCGgAagCggcgccC
Clus_3_5UTR_2	38	22	26.6378	15.8738	0.578947	16	0.727273	0.421053	2	1	0.0526316	0.947368	-11.5	ok	<<<<<---<<-<<<<________>>>>->>--->>>>>	gcuGguucuGuccugcAUUGgCucgggACacAUcCggc
Clus_3_5UTR_3	38	19	37.9792	17.89	0.5	12	0.631579	0.315789	13	3	0.342105	0.657895	0	not_ok	:::::::::.............:::::::::::::::::::::::::::::	AAuAGGaGG.............CuUUUuuUUuUUUUUUUUUUUUUUUUuUU
Clus_4_3UTR_1	32	29	21.925	13.755	0.90625	19	0.655172	0.59375	10	3	0.3125	0.6875	0	ok	::::::::::::::::::::::::::::::::	cAuACAcAcAuAUAuacAugUaUuUuUcUuUU
Clus_4_3UTR_2	32	21	25.8438	19.1684	0.65625	21	1	0.65625	12	3	0.375	0.625	-17.5	ok	:<<<<<<<<<<<-.-<<<________>>>---->>>>>>>>.>>>:	acgcacgcAgAcA.uacaUaUGUgugugucUaUgUcUgcgu.gcgU
Clus_4_3UTR_3	32	32	40.3824	12.5433	1	25	0.78125	0.78125	14	3	0.4375	0.5625	-19.7	ok	::<<<<<<<...-<<<<<<<<........____......_.____>>>>>>>>-....>>>...>>>>::	GcGGgGgag...ggaggcgcg........AggC......A.ucUacgcgucucU....cuc...CcCCCC
Clus_4_5UTR_1	32	23	21.2812	13.7119	0.71875	14	0.608696	0.4375	2	1	0.0625	0.9375	-11.4	ok	:<<<--<<<-.....<<<______>>>.->>>-->>>:	uCccUucucc.....GCcgCcAaggGC.agagaUggGA
Clus_4_5UTR_2	32	17	23.2333	20.701	0.53125	12	0.705882	0.375	3	2	0.09375	0.90625	0	ok	:::::::::::::::::::::::::::::::::::::::::::	AAaAAAAaAAAAAgAAGAAAAAaaauAaaAacgaAuuUaaaag
Clus_4_5UTR_3	32	18	24.5667	20.5152	0.5625	15	0.833333	0.46875	14	4	0.4375	0.5625	0	not_ok	:::::::.:::::::::...:::::::..::::.:::::::::::::::	UcUUUUU.UUUUUUUgU...UuUuUuU..GUGc.GcugGccgcGuGggc
Clus_5_3UTR_1	93	55	27.193	8.36754	0.591398	30	0.545455	0.322581	21	5	0.225806	0.774194	0	not_ok	:<<.<-.<.<<.<.<..............<..<<<_____..._>>>..>>..>..>>.>->.>>:	UAu.AU.A.UA.U.A..............U..AUAUAUAU...AUAU..AU..A..UA.UAU.aUA
Clus_5_3UTR_2	93	50	32.2692	12.5528	0.537634	26	0.52	0.27957	20	5	0.215054	0.784946	0	not_ok	:::::::.:.....<<<<<<<<........................._____........._.>>>>..>>>>...:.:::.::::	uGCAUAU.A.....UAuAUAuA.........................UAUAU.........A.UaUA..UaUA...U.AuA.UGUA
Clus_5_3UTR_3	93	65	27.1493	13.5292	0.698925	27	0.415385	0.290323	16	4	0.172043	0.827957	0	ok	::<<<<.<.<.........<<<<<..________________......>>>>>.>>>>...>>::	uAcauA.c.A.........UAuAU..AuAUAuAUAUAUAUAU......AUaUA.UgUa...ugUa
Clus_5_5UTR_1	93	20	22.9062	18.0347	0.215054	11	0.55	0.11828	6	2	0.0645161	0.935484	0	ok	::::::::::::::::::::::::::::::::::::::	ACgcAUAuAUAUAUAUAUAUAUAUAuAUaUauAUAUAu
Clus_5_5UTR_2	93	66	21.9706	8.65762	0.709677	9	0.136364	0.0967742	4	2	0.0430108	0.956989	0	ok	::::::::::::::::::::..::::::	AAgAAAAAAAAAAGAGAGAA..agagAG
Clus_5_5UTR_3	93	71	21.2192	11.3789	0.763441	17	0.239437	0.182796	1	1	0.0107527	0.989247	-20	ok	:<<<<<<..-<<<<<_____>>>>>..-->>>>>>:	cgcgGCg..uGcgggGgCugcccgC..CAcGCugcc
Clus_6_3UTR_1	39	23	12.8246	15.9744	0.589744	21	0.913043	0.538462	10	3	0.25641	0.74359	-0.2	ok	:<<<<..<<...<..<<<<<<<____.......>>>>>>..>>>>.>>>>:	AcAcA..uA...u..AuAuAUAUAUA.......UAUaUa..UaUa.UgUgu
Clus_6_3UTR_2	39	23	14.5	17.6051	0.589744	20	0.869565	0.512821	9	3	0.230769	0.769231	0	ok	:<<<<<--<<..<<<..........<<<<______>>>>..>>>......>>-->>...>>>:	uauauAUAUA..uAu..........AUAUAUAUAUAUAU..aUa......UAcgUa...uaug
Clus_6_3UTR_3	39	29	14.2985	18.4218	0.74359	15	0.517241	0.384615	8	3	0.205128	0.794872	-5.9	ok	:::::::.::<<<<<<<<<<<<<____>>>>>>>>..>>>>>:::::::::::	CUacuua.cAcAuAuAUAuAUAUAUAUAUAUaUAU..aUaUgUGuuuuuaUcU
Clus_6_5UTR_1	39	16	17.5625	18.2561	0.410256	13	0.8125	0.333333	1	1	0.025641	0.974359	-12.2	ok	<<<<<<<<.-<<-<<<<<.........___.>>>>>->>->>.>>.>>>>	CcCaCaCG.auGUGGuac.........GGu.gugCCuCaaCG.uG.uGgG
Clus_6_5UTR_2	39	30	12.7941	14.732	0.769231	19	0.633333	0.487179	1	1	0.025641	0.974359	-2.7	ok	:<<<<--<<-<<._____........>>->>---......>>>>:	GCcgaAgGcgGG.GAAcA........CCugCUGC......ucgGc
Clus_6_5UTR_3	39	31	11.4658	13.5063	0.794872	12	0.387097	0.307692	2	1	0.0512821	0.948718	0	ok	::::::::::::::::::::::::::::::	acAgaCaCaCAgGCACaCACGCcAgcgaGU
Clus_7_3UTR_1	53	51	26.859	7.07557	0.962264	14	0.27451	0.264151	1	1	0.0188679	0.981132	-9.1	ok	:<<<<.<<<<.<.........<.<______.___>..>.>>>>.>>>>>:	cgccc.GgCG.C.........G.cCcccCa.GCGg..C.GCGc.Cgggcu
Clus_7_3UTR_2	53	35	30.0353	10.9829	0.660377	16	0.457143	0.301887	11	3	0.207547	0.792453	-11.2	not_ok	:<<<<<--..-<<<<<<<<<<____>>>>>>>>>>--->>>>>:	uacacgaA..cAuAuAuAuAuAUAUaUaUaUaUaUgUgcguguG
Clus_7_3UTR_3	53	30	25.4124	43.9988	0.566038	13	0.433333	0.245283	1	1	0.0188679	0.981132	-13	ok	<<<<<<<.-.<<.<<..<<<<-..<<<<<<..____>...>>>>>-.......>>>>>->>>..>.>>>.>>>	CcgGCgC.C.gC.CG..caGCC..CuCgCC..UCGCG...GcGgGu.......GCugCUGGu..G.cGC.cgG
Clus_7_5UTR_1	53	12	34.2292	7.76583	0.226415	9	0.75	0.169811	3	2	0.0566038	0.943396	-1.6	ok	::::::<<<<<<<__.____>>>>>>>:..:::::	UAUauAuAuauAuAU.AUAuaUauaUaU..AcAUA
Clus_7_5UTR_2	53	33	26.6378	4.02703	0.622642	18	0.545455	0.339623	18	4	0.339623	0.660377	0	not_ok	::::::::::::::::::::::::::::::::::::::::	UuUuUUUUUUUUUUUUUUUUuUUuuuugUGuggguuGcaa
Clus_7_5UTR_3	53	38	37.9792	8.33254	0.716981	21	0.552632	0.396226	19	4	0.358491	0.641509	0	not_ok	::::::::::::::::::::::::::::....::::::::::::::::::	UuUUUUUUUUUuUUUUUuUUUuUuUgUg....CaGacauggcggagcgcA

## Sheet: 10 motifs
Supplementary Table 6
motif ID	N° genes	Genes Involved	lenght (nt)	lenght SD (nt)	Coverage	CM search	CM search sensitivity	Coverage sensitivity	Random search	Random search SD	Inespecificity	Specificity	ΔG kcal/mol	Sensitivity > Random + 2*SD	Structure consensus	Sequence consensus
Clus_1_5UTR_1	31	25	30.3333	14.6177	0.806452	19	0.76	0.612903	2	1	0.0645161	0.935484	-18.5	ok	:<<<-....<<<<<<<<<<.<_.._____>..>>>>>>>>>>--..>>>:	aGggG....ggacGuAgcg.Au..AUgcAU..cgcUaCgucuUg..ccCG
Clus_1_5UTR_2	31	22	30.75	9.83008	0.709677	21	0.954545	0.677419	3	2	0.0967742	0.903226	-18.2	ok	:::<<<<<.-<<<<<___..._.....___>>>>>-...>>>>>:::	GAggGgcG.GgGcGgAGA...U.....guccCgCcG...CgcCcuug
Clus_1_5UTR_3	31	28	25.8667	7.26699	0.903226	21	0.75	0.677419	3	2	0.0967742	0.903226	-8.2	ok	:::::<<<<<<.._____>>>>>>:::::::	uucucucCguc..aGgGGgacGgaaGAAgaA
Clus_2_5UTR_1	18	15	27.8919	15.6088	0.833333	12	0.8	0.666667	1	1	0.0555556	0.944444	-9.6	ok	:<<<<-<<---<<<_______>>>-......--->>.->>>>:	GcCgCuGcGCGcGcauguUcUgCgG......GaagC.UGcGgc
Clus_3_5UTR_1	38	30	34.2292	8.46905	0.789474	15	0.5	0.394737	1	1	0.0263158	0.973684	-19.5	ok	:<<<<-<<<<<<<<____.>>>>>-->>>->>>>:	GggcgCcGccCGCgAucc.cGCGgAagCggcgccC
Clus_3_5UTR_2	38	22	26.6378	15.8738	0.578947	16	0.727273	0.421053	2	1	0.0526316	0.947368	-11.5	ok	<<<<<---<<-<<<<________>>>>->>--->>>>>	gcuGguucuGuccugcAUUGgCucgggACacAUcCggc
Clus_4_5UTR_1	32	23	21.2812	13.7119	0.71875	14	0.608696	0.4375	2	1	0.0625	0.9375	-11.4	ok	:<<<--<<<-.....<<<______>>>.->>>-->>>:	uCccUucucc.....GCcgCcAaggGC.agagaUggGA
Clus_5_5UTR_3	93	71	21.2192	11.3789	0.763441	17	0.239437	0.182796	1	1	0.0107527	0.989247	-20	ok	:<<<<<<..-<<<<<_____>>>>>..-->>>>>>:	cgcgGCg..uGcgggGgCugcccgC..CAcGCugcc
Clus_7_3UTR_1	53	51	26.859	7.07557	0.962264	14	0.27451	0.264151	1	1	0.0188679	0.981132	-9.1	ok	:<<<<.<<<<.<.........<.<______.___>..>.>>>>.>>>>>:	cgccc.GgCG.C.........G.cCcccCa.GCGg..C.GCGc.Cgggcu
Clus_7_3UTR_3	53	30	25.4124	43.9988	0.566038	13	0.433333	0.245283	1	1	0.0188679	0.981132	-13	ok	<<<<<<<.-.<<.<<..<<<<-..<<<<<<..____>...>>>>>-.......>>>>>->>>..>.>>>.>>>	CcgGCgC.C.gC.CG..caGCC..CuCgCC..UCGCG...GcGgGu.......GCugCUGGu..G.cGC.cgG
